# Supplementary material for: Experimental evidence for structured information–sharing networks reducing medical errors
Source: Proc Natl Acad Sci U S A. 2023 Jul 24;120(31):e2108290120. doi: 10.1073/pnas.2108290120 (PMC10401006; doi:10.1073/pnas.2108290120)
Supplement: Supplementary file 2 — Dataset S01 (CSV) [file pnas.2108290120.sd01.csv]

trial	subject_id	net	vignette	response_1	response_2	response_3	discrete_response_1	discrete_response_2	discrete_response_3	truth	discrete_answer	neighbor_list	neighbor_avg_1	all_neighbor_list	neighbor_estimates_1	neighbor_avg_2	neighbor_estimates_2
12587	35037	Social	1.1	30	20	20	B	B	B	14	C	25380,25326,25277,25198	23	25380,25326,25277,25198	25,50,7,10	15.925	27,20,15,1.7
12587	35045	Social	1.1	30	25	25	A	A	A	14	C	25398,25199,25194	20	25398,25333,25199,25194	30,10,NA	18.3333333333333	30,10,15
12587	35046	Social	1.1	20	NA	20	C	C	C	14	C	25326,25198,25167	17.3333333333333	25333,25326,25198,25167	20,25,7	18	12,27,15
12587	35128	Social	1.1	3	15.5	16	C	C	C	14	C	25397,25253,25198,25153	15.5	25397,25253,25198,25153	6,25,NA,NA	15.6666666666667	6,27,NA,14
12587	35153	Social	1.1	6	6	7	C	C	C	14	C	25397,25338,25128	7.5	25397,25385,25338,25128	3,12,NA	13.8333333333333	15.5,12,14
12587	35167	Social	1.1	20	12	12	C	C	C	14	C	25326,25253,25199,25046	12.3333333333333	25326,25253,25199,25046	20,10,NA,7	12.5	NA,10,NA,15
12587	35185	Social	1.1	1	10	12	B	B	B	14	C	25398,25199	10	25398,25268,25199,24985	10,NA	12.5	10,15
12587	35194	Social	1.1	30	30	35	A	C	A	14	C	25371,25284,25277,25045	40.5	25371,25284,25277,25045	30,50,80,2	26.25	25,20,50,10
12587	35198	Social	1.1	25	27	NA	C	C	NA	14	C	25399,25128,25046,25037	27.25	25399,25128,25046,25037	30,20,3,56	16.8333333333333	20,NA,15.5,15
12587	35199	Social	1.1	10	10	12	C	C	C	14	C	25296,25185,25167,25045	15.25	25296,25185,25167,25045	30,20,1,10	15.5	25,12,10,15
12587	35230	Social	1.1	15	15	15	C	B	B	14	C	25338,25286	18.5	25338,25333,25286,24985	25,12	13.5	15,12
12587	35253	Social	1.1	NA	NA	NA	NA	NA	NA	14	C	25395,25290,25167,25128	24.5	25395,25290,25167,25128	3,20,25,50	15.625	15.5,12,25,10
12587	35276	Social	1.1	NA	30	25	C	C	A	14	C	25347,25326,25284	32.3333333333333	25347,25326,25284,24985	80,7,10	23	50,15,4
12587	35277	Social	1.1	50	20	NA	C	C	NA	14	C	25362,25286,25194,25037	28.3333333333333	25362,25286,25194,25037	30,30,25,NA	21.6666666666667	20,30,15,NA
12587	35284	Social	1.1	80	50	NA	A	C	NA	14	C	25388,25306,25276,25194	20	25388,25306,25276,25194	30,NA,NA,10	26.25	30,30,20,25
12587	35286	Social	1.1	25	15	15	C	A	A	14	C	25380,25290,25277,25230	25	25380,25290,25277,25230	15,50,25,10	15.425	15,20,25,1.7
12587	35290	Social	1.1	25	25	20	C	C	C	14	C	25399,25310,25286,25253	27	25399,25310,25286,25253	NA,25,0,56	15	NA,15,15,15
12587	35296	Social	1.1	10	15	10	C	C	C	14	C	25395,25380,25199	23.3333333333333	25395,25380,25244,25199	10,10,50	7.23333333333333	10,1.7,10
12587	35306	Social	1.1	NA	20	15	NA	C	C	14	C	25362,25338,25284	46	25362,25338,25284,25244	80,12,NA	31	50,12,NA
12587	35310	Social	1.1	0	15	NA	B	C	NA	14	C	25388,25380,25290	15	25388,25380,25290,25165	25,10,10	17.2333333333333	25,1.7,25
12587	35311	Social	1.1	20	20	20	C	C	C	14	C	25362	NA	25385,25362,25268,25244	NA	NA	NA
12587	35326	Social	1.1	7	15	15	C	C	C	14	C	25276,25167,25046,25037	23.3333333333333	25276,25167,25046,25037	30,20,20,NA	20.6666666666667	20,NA,12,30
12587	35338	Social	1.1	12	12	14	A	A	A	14	C	25306,25230,25153	10.5	25306,25230,25165,25153	6,15,NA	13.6666666666667	6,15,20
12587	35345	Social	1.1	1	NA	NA	C	NA	NA	14	C	25399,25398,25397	56	25399,25398,25397,25385	NA,NA,56	14.6666666666667	14,15,15
12587	35347	Social	1.1	10	4	16	C	C	C	14	C	25398,25276	NA	25398,25276,25268,25244	NA,NA	22.5	30,15
12587	35362	Social	1.1	NA	NA	NA	NA	NA	C	14	C	25377,25311,25306,25277	28.3333333333333	25377,25311,25306,25277	50,NA,20,15	18	20,20,20,12
12587	35371	Social	1.1	2	10	10	C	C	C	14	C	25399,25395,25377,25194	37.75	25399,25395,25377,25194	30,15,50,56	16.75	30,12,10,15
12587	35377	Social	1.1	15	12	12	C	C	C	14	C	25397,25371,25362	2	25397,25371,25362,25165	NA,2,NA	12	NA,10,14
12587	35380	Social	1.1	10	1.7	1.7	C	B	B	14	C	25310,25296,25286,25037	16.25	25310,25296,25286,25037	30,25,10,0	16.25	20,15,15,15
12587	35388	Social	1.1	10	25	25	C	A	A	14	C	25395,25310,25284	43.3333333333333	25395,25385,25310,25284	80,0,50	25	50,15,10
12587	35395	Social	1.1	50	10	20	A	A	A	14	C	25388,25371,25296,25253	7.33333333333333	25388,25371,25296,25253	NA,10,2,10	16.6666666666667	NA,15,10,25
12587	35397	Social	1.1	NA	14	NA	NA	C	NA	14	C	25377,25345,25153,25128	6.25	25377,25345,25153,25128	3,6,1,15	11.1666666666667	15.5,6,NA,12
12587	35398	Social	1.1	NA	15	15	NA	C	C	14	C	25347,25345,25185,25045	10.5	25347,25345,25185,25045	30,1,1,10	13	25,10,NA,4
12587	35399	Social	1.1	56	15	15	C	C	C	14	C	25371,25345,25290,25198	13.25	25371,25345,25290,25198	25,25,1,2	20.6666666666667	27,25,NA,10
12586	35400	Social	1.1	NA	16	16.67	NA	C	C	14	C	25537,25503,25493,25459	31.25	25537,25503,25493,25459	50,50,20,5	16.6666666666667	20,15,NA,15
12586	35403	Social	1.1	20	30	30	A	A	A	14	C	25554,25521,25506,25491	25	25554,25521,25506,25491	10,NA,40,NA	33.75	10,25,20,80
12586	35415	Social	1.1	NA	20	13	NA	C	C	14	C	27136,25537,25492,25490	18.75	27136,25537,25492,25490	30,15,5,25	30	20,35,15,50
12586	35424	Social	1.1	10	15	15	C	C	C	14	C	25537,25521,25491,25440	18.3333333333333	25537,25521,25491,25440	NA,10,40,5	15.25	16,10,20,15
12586	35433	Social	1.1	NA	2	3	NA	B	B	14	C	27135,25500,25491,25434	13.75	27135,25500,25491,25434	20,10,5,20	16.25	40,10,5,10
12586	35434	Social	1.1	20	40	20	C	C	C	14	C	27135,25580,25542,25433	23.3333333333333	27135,25580,25542,25433	NA,30,20,20	17.3333333333333	2,40,NA,10
12586	35436	Social	1.1	50	NA	16	C	NA	C	14	C	25553,25542,25516,25502	45.75	25553,25542,25516,25502	20,100,30,33	35	NA,50,40,15
12586	35440	Social	1.1	NA	16	16	NA	C	A	14	C	25521,25500,25492,25424	17.5	25521,25500,25492,25424	10,15,5,40	18.75	15,35,5,20
12586	35459	Social	1.1	50	20	20	C	A	C	14	C	27136,25502,25492,25400	20	27136,25502,25492,25400	NA,15,20,25	33.6666666666667	16,35,NA,50
12586	35490	Social	1.1	30	20	25	C	C	C	14	C	25551,25509,25506,25415	10	25551,25509,25506,25415	NA,NA,NA,10	22.5	20,25,25,20
12586	35491	Social	1.1	10	10	10	C	C	C	14	C	25433,25424,25403	15	28142,25433,25424,25403	20,10,NA	15.6666666666667	30,15,2
12586	35492	Social	1.1	15	35	15	C	C	C	14	C	25514,25459,25440,25415	35	25514,25459,25440,25415	NA,NA,50,20	16	20,16,20,8
12586	35493	Social	1.1	50	15	20	C	C	C	14	C	25542,25537,25512,25400	15	25542,25537,25512,25400	NA,10,5,30	30.25	16,50,15,40
12586	35499	Social	1.1	5	10	10	B	C	C	14	C	25547,25520,25515,25514	47.5	25547,25520,25515,25514	20,50,30,90	24.5	8,25,15,50
12586	35500	Social	1.1	5	5	5	C	C	A	14	C	27133,25440,25433	10	27133,25513,25440,25433	NA,NA,10	9.33333333333333	2,16,10
12586	35502	Social	1.1	20	NA	4	C	NA	C	14	C	25547,25520,25459,25436	55	25547,25520,25459,25436	50,50,30,90	28.3333333333333	NA,20,15,50
12586	35503	Social	1.1	20	NA	NA	A	NA	NA	14	C	25547,25521,25509,25400	65	25547,25521,25509,25400	NA,NA,40,90	27.75	16,25,20,50
12586	35506	Social	1.1	NA	25	40	C	A	A	14	C	25550,25512,25490,25403	27.5	25550,25512,25490,25403	20,30,10,50	33.3333333333333	30,20,50,NA
12586	35509	Social	1.1	NA	25	35	NA	C	C	14	C	25581,25515,25503,25490	33.3333333333333	25581,25515,25503,25490	30,20,50,NA	35	20,NA,25,60
12586	35512	Social	1.1	10	50	30	C	C	C	14	C	25554,25506,25493	50	25554,25513,25506,25493	50,NA,NA	40	15,25,80
12586	35514	Social	1.1	20	8	17	A	C	C	14	C	27133,25554,25499,25492	10	27133,25554,25499,25492	15,5,NA,10	33.75	35,10,80,10
12586	35515	Social	1.1	50	25	NA	A	A	NA	14	C	25550,25542,25509,25499	28.3333333333333	25550,25542,25509,25499	5,NA,30,50	25	10,25,40,NA
12586	35516	Social	1.1	100	50	100	A	A	A	14	C	25581,25554,25436	50	25581,25554,25513,25436	50,NA,NA	70	NA,80,60
12586	35520	Social	1.1	30	15	NA	C	C	NA	14	C	25580,25550,25502,25499	23.75	25580,25550,25502,25499	5,20,50,20	10	10,NA,NA,NA
12586	35521	Social	1.1	40	20	20	C	C	C	14	C	25503,25440,25424,25403	16.6666666666667	25503,25440,25424,25403	20,10,NA,20	20.3333333333333	30,15,16,NA
12586	35537	Social	1.1	5	15	15	C	C	C	14	C	25493,25424,25415,25400	30	25493,25424,25415,25400	NA,NA,10,50	16.5	16,20,15,15
12586	35542	Social	1.1	30	40	30	C	C	C	14	C	25515,25493,25436,25434	42.5	25515,25493,25436,25434	20,50,50,50	26.6666666666667	40,NA,15,25
12586	35543	Social	1.1	20	15	15	C	C	C	14	C	27136,27135,25580	21.6666666666667	28142,27136,27135,25580	20,20,25	30	NA,10,50
12586	35547	Social	1.1	90	50	50	C	C	C	14	C	27136,25503,25502,25499	17.5	27136,25503,25502,25499	5,20,20,25	30	10,NA,NA,50
12586	35550	Social	1.1	50	NA	14	C	NA	C	14	C	25553,25520,25515,25506	37.6666666666667	25553,25520,25515,25506	NA,50,30,33	20	25,25,15,15
12586	35551	Social	1.1	10	20	10	C	C	C	14	C	27133,25553,25490	24.3333333333333	28142,27133,25553,25490	30,33,10	15	20,15,10
12586	35553	Social	1.1	33	15	15	C	C	C	14	C	27135,25551,25550,25436	32.5	27135,25551,25550,25436	50,50,10,20	15	NA,NA,20,10
12586	35554	Social	1.1	NA	80	40	NA	C	C	14	C	25516,25514,25512,25403	37.5	25516,25514,25512,25403	20,10,20,100	34.5	30,50,8,50
12586	35580	Social	1.1	20	NA	NA	C	NA	NA	14	C	25581,25543,25520,25434	23.3333333333333	25581,25543,25520,25434	20,30,20,NA	32.5	40,15,15,60
12586	35581	Social	1.1	NA	60	60	NA	A	A	14	C	27133,25580,25516,25509	43.3333333333333	27133,25580,25516,25509	NA,100,20,10	28.3333333333333	25,50,NA,10
12586	37133	Social	1.1	10	10	20	C	C	C	14	C	25581,25551,25514,25500	11.6666666666667	25581,25551,25514,25500	5,20,10,NA	23.25	5,8,20,60
12586	37135	Social	1.1	20	10	15	B	B	B	14	C	25553,25543,25434,25433	24.3333333333333	25553,25543,25434,25433	NA,20,20,33	18	2,40,15,15
12586	37136	Social	1.1	25	50	25	C	C	C	14	C	25547,25543,25459,25415	53.3333333333333	25547,25543,25459,25415	NA,50,20,90	26.25	20,20,15,50
12717	38315	Social	1.1	70	NA	NA	A	NA	NA	14	C	28423,28412,28389	13.3333333333333	28619,28423,28412,28389	33,5,2	33.3333333333333	50,40,10
12717	38320	Social	1.1	15	15	15	C	C	C	14	C	28702,28601,28425,28407	13.75	28702,28601,28425,28407	20,25,5,5	10	NA,15,5,10
12717	38327	Social	1.1	60	35	12	A	C	C	14	C	28711,28403	32.5	28711,28619,28410,28403	35,30	32.5	35,30
12717	38344	Social	1.1	100	14	8	A	A	A	14	C	28707,28421,28407,28346	26.25	28707,28421,28407,28346	40,20,40,5	30	20,NA,NA,40
12717	38346	Social	1.1	40	20	16	C	C	A	14	C	28707,28703,28624,28344	58.3333333333333	28707,28703,28624,28344	100,NA,70,5	27.25	14,30,25,40
12717	38348	Social	1.1	NA	20	15	A	C	C	14	C	28699,28624,28589,28422	22.5	28699,28624,28589,28422	40,5,NA,NA	17.5	NA,5,30,NA
12717	38389	Social	1.1	33	50	33	C	C	C	14	C	28711,28422,28315	46.6666666666667	28711,28422,28410,28315	70,40,30	30	NA,NA,30
12717	38403	Social	1.1	35	35	35	C	C	C	14	C	28698,28426,28425,28327	36.6666666666667	28698,28426,28425,28327	60,25,NA,25	25	35,15,NA,25
12717	38407	Social	1.1	20	NA	NA	C	NA	NA	14	C	28713,28344,28320	43.3333333333333	28713,28344,28334,28320	15,100,15	14.6666666666667	15,14,15
12717	38412	Social	1.1	5	40	20	B	C	B	14	C	28624,28428,28315	40	28624,28619,28428,28315	70,10,NA	22.5	NA,15,30
12717	38419	Social	1.1	15	25	15	B	C	C	14	C	28598,28570	40	28665,28598,28576,28570	40,NA	15	NA,15
12717	38421	Social	1.1	40	NA	30	C	NA	C	14	C	28706,28547,28854,28344	43	28706,28547,28854,28344	100,12,10,50	22	14,16,25,33
12717	38422	Social	1.1	40	NA	15	B	NA	A	14	C	28598,28389,28348	33	28665,28598,28389,28348	NA,33,NA	28.3333333333333	20,50,15
12717	38423	Social	1.1	2	10	10	C	A	A	14	C	28601,28426,28315	37.5	28665,28601,28426,28315	70,NA,5	5	NA,NA,5
12717	38425	Social	1.1	25	15	18	C	C	C	14	C	28694,28428,28403,28320	20	28694,28428,28403,28320	15,35,10,20	21.6666666666667	15,35,15,NA
12717	38426	Social	1.1	NA	NA	NA	NA	NA	NA	14	C	28704,28423,28403	14	28704,28576,28423,28403	35,2,5	22.5	35,10,NA
12717	38428	Social	1.1	10	15	15	C	C	C	14	C	28702,28547,28425,28412	11.75	28702,28547,28425,28412	5,25,12,5	20.25	40,15,16,10
12717	38547	Social	1.1	12	16	12	C	C	B	14	C	28713,28589,28428,28421	17.5	28713,28589,28428,28421	40,10,5,15	11.6666666666667	NA,15,5,15
12717	38570	Social	1.1	40	NA	NA	C	NA	NA	14	C	28706,28702,28419	10	28706,28702,28419,28410	15,5,10	20	25,10,25
12717	38589	Social	1.1	5	5	15	C	C	A	14	C	28704,28702,28547,28348	7.33333333333333	28704,28702,28547,28348	NA,12,5,5	15.3333333333333	20,16,10,NA
12717	38598	Social	1.1	NA	15	15	NA	C	A	14	C	28703,28694,28422,28419	36.25	28703,28694,28422,28419	15,40,20,70	25	25,NA,NA,25
12717	38601	Social	1.1	5	5	5	B	B	B	14	C	28423,28854,28320	22.3333333333333	28423,28854,28334,28320	15,2,50	19.3333333333333	15,10,33
12717	38624	Social	1.1	NA	30	40	NA	C	C	14	C	28412,28348,28346	22.5	28576,28412,28348,28346	40,NA,5	26.6666666666667	20,20,40
12717	38642	Social	1.1	20	20	20	C	C	C	14	C	28713,28711,28707,28703	30	28713,28711,28707,28703	70,5,30,15	27.5	25,40,30,15
12717	38694	Social	1.1	20	NA	NA	A	NA	NA	14	C	28699,28598,28425	25	28699,28598,28576,28425	25,NA,NA	15	15,15,NA
12717	38698	Social	1.1	25	25	25	C	C	C	14	C	28713,28706,28699,28403	20	28713,28706,28699,28403	35,NA,10,15	25	35,NA,25,15
12717	38699	Social	1.1	NA	NA	25	NA	NA	C	14	C	28707,28698,28694,28348	16.6666666666667	28707,28698,28694,28348	NA,20,25,5	28.3333333333333	20,NA,25,40
12717	38702	Social	1.1	5	10	10	C	C	C	14	C	28589,28570,28428,28320	17.5	28589,28570,28428,28320	15,10,40,5	11.6666666666667	15,15,NA,5
12717	38703	Social	1.1	70	25	25	A	C	C	14	C	28704,28642,28598,28346	21.6666666666667	28704,28642,28598,28346	40,NA,20,5	18.3333333333333	20,15,20,NA
12717	38704	Social	1.1	5	NA	NA	B	NA	NA	14	C	28706,28703,28589,28426	28.3333333333333	28706,28703,28589,28426	NA,5,70,10	18.3333333333333	NA,5,25,25
12717	38706	Social	1.1	10	25	25	B	A	A	14	C	28704,28698,28570,28421	27.5	28704,28698,28570,28421	40,40,25,5	25	NA,NA,25,NA
12717	38707	Social	1.1	5	40	15	C	A	A	14	C	28699,28642,28346,28344	53.3333333333333	28699,28642,28346,28344	100,40,20,NA	18	14,20,20,NA
12717	38711	Social	1.1	30	30	30	C	C	C	14	C	28642,28389,28327	37.6666666666667	28665,28642,28389,28327	60,33,20	35	35,50,20
12717	38713	Social	1.1	15	15	15	C	C	C	14	C	28698,28642,28547,28407	19.25	28698,28642,28547,28407	20,12,20,25	20.3333333333333	NA,16,20,25
12717	38854	Social	1.1	50	33	15	C	C	C	14	C	28601,28421	22.5	28601,28421,28410,28334	40,5	5	NA,5
12779	38940	Social	1.2	NA	30	NA	NA	B	NA	0.5	A	28991,28990,28978,28964	27.5	28991,28990,28978,28964	25,5,30,50	18.125	10,5,12.5,45
12779	38941	Social	1.2	25	28	5	A	A	A	0.5	A	28990,29312,29311,29684	28.75	28990,29312,29311,29684	30,20,50,15	14.375	12.5,20,10,15
12779	38942	Social	1.2	10	10	10	B	B	B	0.5	A	28953,29697,29324,29688	24.75	28953,29697,29324,29688	30,35,20,14	16	15,15,20,14
12779	38943	Social	1.2	25	33	25	A	A	A	0.5	A	28991,28973,28953,29679	25	28991,28973,28953,29679	30,10,50,10	22.5	15,10,45,20
12779	38953	Social	1.2	30	15	15	B	A	B	0.5	A	28978,28943,28942,29672	17.5	28978,28943,28942,29672	10,25,5,30	14	10,33,5,8
12779	38954	Social	1.2	100	NA	80	B	NA	B	0.5	A	29693,29691,29665	21	29693,29691,29689,29665	35,15,13	31.3333333333333	40,14,40
12779	38964	Social	1.2	25	10	10	B	B	B	0.5	A	28966,28940,29697,29671	8	28966,28940,29697,29671	NA,0,14,10	13.5	30,0,14,10
12779	38966	Social	1.2	0	0	NA	A	A	NA	0.5	A	28973,28964,29693,29315	19.5	28973,28964,29693,29315	25,10,30,13	21.25	10,10,25,40
12779	38973	Social	1.2	10	10	10	A	B	B	0.5	A	28966,28943,29691,29310	11.25	28966,28943,29691,29310	25,0,5,15	15	33,0,13,14
12779	38978	Social	1.2	5	5	5	B	A	A	0.5	A	28953,28940,29671,29669	20	28953,28940,29671,29669	NA,30,20,10	16.25	30,15,10,10
12779	38990	Social	1.2	30	12.5	26	B	B	A	0.5	A	28941,28940,29675,29666	12.5	28941,28940,29675,29666	NA,25,NA,0	24.5	30,28,20,20
12779	38991	Social	1.2	50	45	50	B	A	A	0.5	A	28943,28940,29690,29680	21.6666666666667	28943,28940,29690,29680	NA,25,10,30	26.5	30,33,18,25
12780	39191	Social	1.2	18	18	18	A	A	A	0.5	A	29637,29616,29614,29611	12.25	29637,29616,29614,29611	20,14,10,5	12.25	15,14,10,10
12780	39234	Social	1.2	15	15	15	A	A	A	0.5	A	29302,29638,29295	20	29302,29638,29295,29256	45,10,5	16.6666666666667	25,20,5
12780	39286	Social	1.2	15	20	0	B	B	A	0.5	A	29662,29295,29623,29493	25.5	29662,29295,29623,29493	20,12,45,25	14.5	15,8,25,10
12780	39295	Social	1.2	45	25	20	B	B	B	0.5	A	29651,29644,29286,29234	15	29651,29644,29286,29234	15,15,25,5	18.75	15,20,20,20
12780	39302	Social	1.2	10	20	10	A	A	A	0.5	A	29655,29643,29234	10	29655,29643,29301,29234	15,5,10	11	15,8,10
12779	39308	Social	1.2	80	80	70	A	A	A	0.5	A	29701,29699,29664	27.6666666666667	29701,29699,29689,29664	20,50,13	32.6666666666667	55,25,18
12779	39310	Social	1.2	5	13	NA	B	B	NA	0.5	A	28973,29690,29674,29669	17	28973,29690,29674,29669	10,30,20,8	15.5	10,25,10,17
12779	39311	Social	1.2	50	10	NA	A	A	NA	0.5	A	28941,29697,29675,29672	23	28941,29697,29675,29672	25,NA,14,30	17.5	28,20,14,8
12779	39312	Social	1.2	15	15	NA	A	A	NA	0.5	A	28941,29698,29315,29664	31.25	28941,29698,29315,29664	25,20,30,50	30.5	28,55,25,14
12779	39315	Social	1.2	30	25	12.5	A	A	A	0.5	A	28966,29324,29312,29679	15	28966,29324,29312,29679	0,15,35,10	12.5	0,15,15,20
12779	39324	Social	1.2	35	15	0	B	B	A	0.5	A	28942,29701,29315,29684	18.25	28942,29701,29315,29684	10,20,30,13	18.25	10,20,25,18
12780	39493	Social	1.2	25	10	10	B	A	A	0.5	A	29653,29286,29605,29598	13.75	29653,29286,29605,29598	15,15,10,15	13.75	20,15,5,15
12780	39495	Social	1.2	8	8	8	A	A	A	0.5	A	29616,29605,29593,29585	18.5	29616,29605,29593,29585	14,40,5,15	19.6666666666667	14,30,NA,15
12780	39585	Social	1.2	40	30	NA	B	B	NA	0.5	A	29644,29495,29617,29613	7	29644,29495,29617,29613	15,5,8,0	11.5	3,20,8,15
12780	39589	Social	1.2	10	14	NA	B	B	NA	0.5	A	29661,29637,29612	11.6666666666667	29661,29637,29250,29612	20,10,5	10.6666666666667	15,12,5
12780	39593	Social	1.2	5	NA	NA	A	NA	NA	0.5	A	29637,29495,29613,29605	10.75	29637,29495,29613,29605	20,8,15,0	13.25	15,8,15,15
12780	39598	Social	1.2	10	5	0	A	A	A	0.5	A	29655,29493,29613,29599	7.5	29655,29493,29613,29599	5,25,0,0	9	8,10,3,15
12780	39599	Social	1.2	0	3	0	A	A	A	0.5	A	29655,29650,29638,29598	6.25	29655,29650,29638,29598	5,5,5,10	7	8,5,10,5
12780	39605	Social	1.2	15	15	15	B	B	B	0.5	A	29495,29493,29593	12.6666666666667	29495,29493,29250,29593	25,8,5	9	10,8,NA
12780	39611	Social	1.2	10	10	10	A	A	A	0.5	A	29661,29191	14	29661,29256,29250,29191	18,10	15	18,12
12780	39612	Social	1.2	5	5	5	A	A	A	0.5	A	29643,29619,29617,29589	11.75	29643,29619,29617,29589	15,12,10,10	10.5	3,15,10,14
12780	39613	Social	1.2	0	15	5	B	A	A	0.5	A	29662,29598,29593,29585	16.75	29662,29598,29593,29585	12,40,5,10	14.3333333333333	8,30,NA,5
12780	39614	Social	1.2	5	10	10	A	A	A	0.5	A	29638,29637,29623,29191	15.75	29638,29637,29623,29191	18,20,20,5	13.25	18,15,15,5
12780	39615	Social	1.2	5	10	5	A	A	A	0.5	A	29642,29630,29628,29627	20	29642,29630,29628,29627	NA,20,20,20	8.75	10,5,10,10
12780	39616	Social	1.2	14	14	14	A	A	B	0.5	A	29642,29495,29619,29191	14.5	29642,29495,29619,29191	18,12,20,8	12.75	18,15,10,8
12780	39617	Social	1.2	15	3	3	B	A	A	0.5	A	29623,29612,29585	21.6666666666667	29301,29623,29612,29585	20,40,5	16.6666666666667	15,30,5
12780	39619	Social	1.2	12	15	13	B	B	B	0.5	A	29651,29628,29616,29612	14.6666666666667	29651,29628,29616,29612	NA,14,25,5	12.25	10,14,20,5
12780	39623	Social	1.2	20	15	15	A	A	A	0.5	A	29644,29286,29617,29614	10	29644,29286,29617,29614	15,15,5,5	13.25	20,3,20,10
12780	39627	Social	1.2	20	10	10	B	B	B	0.5	A	29653,29644,29615	8.33333333333333	29653,29644,29615,29250	15,5,5	15	15,20,10
12780	39628	Social	1.2	NA	10	13	NA	A	A	0.5	A	29638,29619,29615	7.33333333333333	29301,29638,29619,29615	12,5,5	10	15,5,10
12780	39630	Social	1.2	20	5	6	A	A	A	0.5	A	29650,29615	5	29650,29301,29256,29615	5,5	10	10,10
12780	39637	Social	1.2	20	15	15	B	A	B	0.5	A	29614,29593,29589,29191	9.5	29614,29593,29589,29191	18,10,5,5	14	18,14,NA,10
12780	39638	Social	1.2	5	5	5	A	A	A	0.5	A	29628,29614,29234,29599	6.66666666666667	29628,29614,29234,29599	15,NA,0,5	9.5	15,10,3,10
12780	39639	Social	1.2	15	10	10	B	B	B	0.5	A	29662,29661,29655,29650	8	29662,29661,29655,29650	5,10,12,5	9.5	8,12,8,10
12780	39642	Social	1.2	20	10	30	B	B	B	0.5	A	29661,29616,29615	9.66666666666667	29661,29616,29256,29615	14,10,5	12	14,12,10
12780	39643	Social	1.2	10	10	10	A	A	A	0.5	A	29662,29653,29302,29612	10.5	29662,29653,29302,29612	15,12,10,5	12	15,8,20,5
12780	39644	Social	1.2	5	20	15	B	B	B	0.5	A	29295,29627,29623,29585	31.25	29295,29627,29623,29585	20,20,45,40	20	15,10,25,30
12780	39650	Social	1.2	5	10	10	A	A	A	0.5	A	29651,29639,29630,29599	15	29651,29639,29630,29599	20,25,15,0	9.5	5,20,10,3
12780	39651	Social	1.2	25	20	10	A	A	A	0.5	A	29653,29650,29295,29619	19.25	29653,29650,29295,29619	12,15,45,5	16.25	15,15,25,10
12780	39653	Social	1.2	15	15	10	A	A	A	0.5	A	29651,29643,29627,29493	20	29651,29643,29627,29493	20,25,10,25	12.5	10,20,10,10
12780	39655	Social	1.2	5	8	8	A	A	A	0.5	A	29302,29639,29599,29598	8.75	29302,29639,29599,29598	10,15,10,0	9.5	20,10,5,3
12780	39661	Social	1.2	10	12	12	A	A	B	0.5	A	29642,29639,29611,29589	13.75	29642,29639,29611,29589	15,20,10,10	11	10,10,14,10
12780	39662	Social	1.2	12	8	10	B	A	A	0.5	A	29643,29639,29286,29613	10	29643,29639,29286,29613	15,15,10,0	13.75	20,10,10,15
12779	39664	Social	1.2	20	55	30	B	B	A	0.5	A	29699,29312,29308,29675	48.3333333333333	29699,29312,29308,29675	80,15,NA,50	35	80,15,20,25
12779	39665	Social	1.2	35	40	40	B	B	B	0.5	A	28954,29698,29688,29680	45	28954,29698,29688,29680	100,10,20,50	17.3333333333333	NA,18,20,14
12779	39666	Social	1.2	0	20	10	A	A	A	0.5	A	28990,29699,29681,29679	25	28990,29699,29681,29679	30,10,10,50	15.625	12.5,5,20,25
12779	39668	Social	1.2	5	8	8	A	A	A	0.5	A	29699,29698,29680,29674	29.5	29699,29698,29680,29674	10,50,50,8	18.5	18,14,25,17
12779	39669	Social	1.2	20	10	10	B	A	A	0.5	A	28978,29310,29680,29671	7.5	28978,29310,29680,29671	5,10,5,10	11.5	5,18,13,10
12779	39671	Social	1.2	10	10	10	B	B	B	0.5	A	28978,28964,29701,29669	15.75	28978,28964,29701,29669	25,5,13,20	10.75	10,5,18,10
12779	39672	Social	1.2	30	8	NA	B	A	NA	0.5	A	28953,29701,29693,29311	26.5	28953,29701,29693,29311	30,50,13,13	20.75	15,10,40,18
12779	39674	Social	1.2	8	17	9	A	A	A	0.5	A	29698,29310,29681,29668	17.5	29698,29310,29681,29668	10,5,50,5	10	5,13,14,8
12779	39675	Social	1.2	NA	20	NA	NA	B	NA	0.5	A	28990,29311,29681,29664	27.5	28990,29311,29681,29664	30,10,20,50	20.625	12.5,5,55,10
12779	39679	Social	1.2	10	20	30	A	B	B	0.5	A	28943,29315,29688,29666	18.75	28943,29315,29688,29666	25,30,20,0	24.5	33,25,20,20
12779	39680	Social	1.2	10	18	23	B	B	B	0.5	A	28991,29669,29668,29665	27.5	28991,29669,29668,29665	50,35,5,20	25.75	45,40,8,10
12779	39681	Social	1.2	10	5	10	A	A	A	0.5	A	29691,29675,29674,29666	7.66666666666667	29691,29675,29674,29666	NA,15,8,0	17.75	20,14,17,20
12779	39684	Social	1.2	20	20	20	B	B	B	0.5	A	28941,29697,29324,29691	22.25	28941,29697,29324,29691	25,35,15,14	17.75	28,15,14,14
12779	39688	Social	1.2	20	20	20	A	A	A	0.5	A	28942,29679,29665	18.3333333333333	28942,29689,29679,29665	10,35,10	23.3333333333333	10,40,20
12779	39690	Social	1.2	30	25	30	B	B	B	0.5	A	28991,29693,29310	22.6666666666667	28991,29693,29689,29310	50,5,13	32.6666666666667	45,13,40
12779	39691	Social	1.2	15	14	14	A	A	A	0.5	A	28973,28954,29684,29681	35	28973,28954,29684,29681	100,10,10,20	11.6666666666667	NA,10,5,20
12779	39693	Social	1.2	13	40	8	B	B	B	0.5	A	28966,28954,29690,29672	40	28966,28954,29690,29672	100,0,30,30	11	NA,0,25,8
12779	39697	Social	1.2	14	14	14	A	A	B	0.5	A	28964,28942,29311,29684	26.25	28964,28942,29311,29684	10,25,20,50	12.5	10,10,20,10
12779	39698	Social	1.2	50	14	14	B	B	B	0.5	A	29312,29674,29668,29665	15.75	29312,29674,29668,29665	35,15,5,8	20	40,15,8,17
12779	39699	Social	1.2	50	25	40	A	A	A	0.5	A	29308,29668,29666,29664	26.25	29308,29668,29666,29664	20,80,5,0	40.75	55,80,8,20
12779	39701	Social	1.2	13	18	14.3	B	B	B	0.5	A	29324,29308,29672,29671	38.75	29324,29308,29672,29671	80,35,10,30	28.25	80,15,10,8
12941	40008	Social	1.1	60	50	30	C	C	C	14	C	30262,30086,30078,30075	41.25	30262,30086,30078,30075	60,15,75,15	23.3333333333333	15,20,35,NA
12941	40018	Social	1.1	0	25	10	B	C	B	14	C	30365,30029,30378	11.6666666666667	30365,30029,30358,30378	15,20,0	9.16666666666667	12.5,15,0
12941	40019	Social	1.1	40	40	NA	A	A	NA	14	C	30337,30315,30305,30075	50	30337,30315,30305,30075	60,60,30,NA	21.6666666666667	15,45,NA,5
12941	40022	Social	1.1	15	25	20	C	C	C	14	C	30026,30350,30340,30084	25.25	30026,30350,30340,30084	4,50,37,10	18.75	20,25,20,10
12941	40026	Social	1.1	4	20	12	C	C	C	14	C	30029,30022,30337,30395	20	30029,30022,30337,30395	15,15,NA,30	13.125	25,12.5,5,10
12941	40029	Social	1.1	15	12.5	15	A	C	A	14	C	30026,30018,30315,30386	8.5	30026,30018,30315,30386	0,4,30,0	15	25,20,NA,0
12941	40075	Social	1.1	60	15	15	C	C	C	14	C	30019,30008,30382	40	30019,30008,30390,30382	60,40,20	36.6666666666667	50,40,20
12941	40078	Social	1.1	15	20	20	C	C	C	14	C	30349,30008,30382,30086	41.75	30349,30008,30382,30086	60,75,12,20	30.5	50,35,17,20
12941	40084	Social	1.1	50	25	NA	C	C	NA	14	C	30363,30022,30370	28.3333333333333	30363,30022,30010,30370	15,10,60	43.3333333333333	25,75,30
12941	40086	Social	1.1	75	35	20	C	A	C	14	C	30008,30386,30383,30078	20	30008,30386,30383,30078	60,15,5,0	18.75	50,20,5,0
12941	40111	Social	1.1	25	NA	NA	C	NA	NA	14	C	30364,30261,30383,30367	18.3333333333333	30364,30261,30383,30367	15,NA,35,5	17.5	20,25,20,5
12941	40243	Social	1.1	15	15	15	B	B	B	14	C	30351,30340,30317,30315	27.75	30351,30340,30317,30315	30,14,37,30	14.6666666666667	NA,14,20,10
12941	40261	Social	1.1	15	20	NA	C	C	NA	14	C	30351,30340,30111,30372	33	30351,30340,30111,30372	25,37,30,40	18.3333333333333	NA,20,10,25
12941	40262	Social	1.1	15	NA	15	C	NA	C	14	C	30351,30008,30395,30367	38.75	30351,30008,30395,30367	60,30,35,30	22.5	50,10,20,10
12941	40305	Social	1.1	60	45	45	A	A	A	14	C	30019,30398	27.5	30019,30398,30390,30384	40,15	27.5	40,15
12941	40315	Social	1.1	30	NA	17	C	NA	C	14	C	30029,30019,30243,30383	18.75	30029,30019,30243,30383	40,15,15,5	18.125	40,12.5,15,5
12941	40317	Social	1.1	14	14	14	C	C	C	14	C	30353,30395,30243	15	30353,30010,30395,30243	15,0,30	8.33333333333333	15,0,10
12941	40337	Social	1.1	NA	5	5	NA	B	B	14	C	30026,30019,30398,30372	24.75	30026,30019,30398,30372	40,4,40,15	25	40,20,25,15
12941	40340	Social	1.1	37	20	18	A	C	C	14	C	30022,30353,30261,30243	11.25	30022,30353,30261,30243	15,15,15,0	15	25,15,20,0
12941	40349	Social	1.1	12	17	17	C	C	C	14	C	30078,30368,30367	20	30384,30078,30368,30367	15,35,10	16.6666666666667	20,20,10
12941	40350	Social	1.1	10	10	15	C	C	C	14	C	30365,30364,30363,30022	15	30365,30364,30363,30022	15,10,NA,20	35	25,75,25,15
12941	40351	Social	1.1	30	10	15	B	C	A	14	C	30364,30262,30261,30243	15	30364,30262,30261,30243	15,15,15,NA	20	15,20,NA,25
12941	40353	Social	1.1	0	0	0	C	C	C	14	C	30340,30317	25.5	30358,30340,30317,30390	14,37	17	14,20
12941	40363	Social	1.1	10	75	10	C	A	B	14	C	30350,30084,30370	40	30358,30350,30084,30370	50,10,60	21.6666666666667	25,10,30
12941	40364	Social	1.1	NA	25	15	NA	C	B	14	C	30351,30350,30111,30368	18.75	30351,30350,30111,30368	25,10,30,10	10	NA,10,10,10
12941	40365	Social	1.1	20	15	15	C	C	C	14	C	30018,30350,30398,30382	11.25	30018,30350,30398,30382	0,10,20,15	17.5	25,10,20,15
12941	40367	Social	1.1	35	20	15	C	C	C	14	C	30349,30262,30111	17.3333333333333	30349,30262,30384,30111	25,15,12	17	NA,NA,17
12941	40368	Social	1.1	10	10	10	C	C	C	14	C	30364,30349,30383,30378	5.66666666666667	30364,30349,30383,30378	12,NA,0,5	11.75	17,25,0,5
12941	40370	Social	1.1	60	30	30	A	A	A	14	C	30363,30386,30382,30084	20	30363,30386,30382,30084	50,10,20,0	30	25,75,20,0
12941	40372	Social	1.1	40	25	20	C	B	C	14	C	30337,30261	15	30358,30010,30337,30261	15,NA	12.5	20,5
12941	40378	Social	1.1	0	0	0	B	B	B	14	C	30018,30395,30368	13.3333333333333	30018,30395,30390,30368	0,10,30	15	25,10,10
12941	40382	Social	1.1	20	20	20	C	C	C	14	C	30365,30370,30078,30075	38.75	30365,30370,30078,30075	60,15,20,60	20	15,20,15,30
12941	40383	Social	1.1	5	5	5	C	C	C	14	C	30315,30111,30086,30368	35	30315,30111,30086,30368	75,25,30,10	22.5	35,NA,NA,10
12941	40386	Social	1.1	0	0	0	C	C	C	14	C	30029,30398,30086,30370	41.25	30029,30398,30086,30370	15,75,60,15	23.125	12.5,35,30,15
12941	40395	Social	1.1	30	10	10	B	B	B	14	C	30026,30317,30262,30378	8.25	30026,30317,30262,30378	4,15,14,0	11.3333333333333	20,NA,14,0
12941	40398	Social	1.1	15	15	15	C	C	C	14	C	30365,30337,30305,30386	26.6666666666667	30365,30337,30305,30386	60,NA,20,0	16.25	45,5,15,0
13083	41894	Social	1.3	20	20	20	C	C	C	57	B	32151,32140,31927,31924	20	32151,32140,31927,31924	10,10,10,50	24.625	11,27.5,10,50
13083	41914	Social	1.3	25	25	NA	A	A	NA	57	B	32137,32130,31915	28.3333333333333	32169,32137,32130,31915	60,10,15	31.6666666666667	75,5,15
13083	41915	Social	1.3	60	75	30	C	C	C	57	B	32152,31914	15	32169,32163,32152,31914	25,5	17.5	25,10
13083	41922	Social	1.3	15	7	15	A	A	B	57	B	32150,32137,32132,32121	7	32150,32137,32132,32121	0,6,15,NA	22.75	0,6,15,70
13083	41924	Social	1.3	10	11	12	C	C	C	57	B	32170,31929,32132,31894	12	32170,31929,32132,31894	20,10,NA,6	24	20,15,55,6
13083	41927	Social	1.3	10	27.5	26.25	C	C	C	57	B	32152,32151,32144,31894	27.5	32152,32151,32144,31894	20,35,50,5	26.25	20,25,50,10
13083	41929	Social	1.3	10	15	14	C	C	C	57	B	31941,31937,31924,32125	12	31941,31937,31924,32125	10,14,14,10	12.25	11,14,14,10
13083	41934	Social	1.3	25	20	20	C	C	C	57	B	32166,32157,32135,32132	16.25	32166,32157,32135,32132	6,30,15,14	17.75	6,30,15,20
13083	41937	Social	1.3	14	14	14	C	C	C	57	B	32154,31929,32135	16.6666666666667	32163,32154,31929,32135	10,30,10	23.3333333333333	15,30,25
13083	41941	Social	1.3	14	14	14	C	C	C	57	B	32170,32140,31929,32135	16.6666666666667	32170,32140,31929,32135	10,NA,30,10	27.5	15,55,30,10
13083	41942	Social	1.3	15	50	50	C	B	B	57	B	32156,32154,32125	15	32169,32156,32154,32125	10,25,10	16.3333333333333	10,14,25
13082	41960	Social	1.3	30	NA	50	C	NA	B	57	B	32027,32207,31971,32186	23	32027,32207,31971,32186	7,15,55,15	29.2	NA,16.6,57,14
13082	41969	Social	1.3	16	15	16	C	B	C	57	B	32205,31976,31971,32180	14	32205,31976,31971,32180	7,NA,5,30	17.3333333333333	NA,2,20,30
13082	41971	Social	1.3	7	NA	NA	B	NA	NA	57	B	32197,32185,31969,31960	16.25	32197,32185,31969,31960	30,16,7,12	14	NA,15,NA,13
13082	41972	Social	1.3	NA	12	12	NA	B	B	57	B	32207,31988,32178	8	32006,32207,31988,32178	NA,1,15	15	NA,16,14
13082	41973	Social	1.3	10	11	12	C	C	A	57	B	32009,32203,32197	13	32009,32203,32198,32197	NA,12,14	14	NA,13,15
13082	41976	Social	1.3	NA	2	5	NA	C	C	57	B	32215,32195,31969,32181	13.25	32215,32195,31969,32181	16,8,14,15	12.25	15,0,14,20
13082	41982	Social	1.3	15	16	15	C	C	C	57	B	32010,31988,32186,32179	40.3333333333333	32010,31988,32186,32179	NA,16,50,55	43.3333333333333	NA,16,57,57
13082	41988	Social	1.3	NA	NA	NA	NA	NA	NA	57	B	32016,32195,31982,31972	14.6666666666667	32016,32195,31982,31972	NA,15,15,14	14.25	12,16,15,14
13082	42008	Social	1.3	12	12	57	C	C	B	57	B	32222,32027,32023,32214	23.5	32222,32027,32023,32214	45,15,20,14	20.3333333333333	NA,16.6,30,14.4
13082	42009	Social	1.3	NA	NA	NA	NA	NA	NA	57	B	32027,32189,32188,31973	15	32027,32189,32188,31973	15,10,NA,20	18.65	16.6,11,30,17
13082	42010	Social	1.3	16	16	14	C	C	B	57	B	32015,32203,31982	14.5	32015,32203,32198,31982	15,NA,14	11.3333333333333	16,3,15
13082	42015	Social	1.3	NA	3	5	NA	C	C	57	B	32023,32210,32010,32184	47	32023,32210,32010,32184	45,16,80,NA	18.6666666666667	NA,16,40,0
13082	42016	Social	1.3	15	15	15	C	C	C	57	B	32197,31988,32179	31	31994,32197,31988,32179	NA,50,12	35	NA,57,13
13082	42017	Social	1.3	60	25	30	C	A	A	57	B	32215,32214,32194	28.3333333333333	32215,32214,31994,32194	50,20,15	33.3333333333333	50,30,20
13082	42023	Social	1.3	45	NA	NA	C	NA	NA	57	B	32015,32008,32182,32181	26.6666666666667	32015,32008,32182,32181	12,NA,8,60	18.75	12,3,0,60
13082	42027	Social	1.3	15	16.6	50	B	B	B	57	B	32009,32008,32185,31960	16.3333333333333	32009,32008,32185,31960	12,NA,30,7	12	12,NA,NA,NA
13083	42119	Social	1.3	5	20	25	A	A	A	57	B	32157,32150,32142,32130	25	32157,32150,32142,32130	10,50,NA,15	26.25	5,15,70,15
13083	42120	Social	1.3	50	60	50	C	C	C	57	B	32170,32151,32132,32127	23.6666666666667	32170,32151,32132,32127	NA,15,6,50	31.5	55,15,6,50
13083	42121	Social	1.3	0	0	0	A	A	A	57	B	32151,32150,32130,31922	25	32151,32150,32130,31922	15,10,50,NA	33	7,5,50,70
13083	42125	Social	1.3	10	10	15	C	C	C	57	B	31942,32152,32148,31929	9	31942,32152,32148,31929	10,15,6,5	22.075	15,50,13.3,10
13083	42127	Social	1.3	15	15	15	B	C	C	57	B	32156,32143,32142,32120	36.25	32156,32143,32142,32120	50,50,20,25	27.25	60,15,20,14
13083	42130	Social	1.3	10	5	5	C	A	A	57	B	32175,31914,32121,32119	10	32175,31914,32121,32119	25,10,5,0	14.25	25,12,20,0
13083	42132	Social	1.3	6	6	6	A	A	A	57	B	31934,31924,31922,32120	25	31934,31924,31922,32120	15,10,25,50	24.5	7,11,20,60
13083	42135	Social	1.3	30	30	13	B	B	C	57	B	31941,31937,32147,31934	16.25	31941,31937,32147,31934	25,14,14,12	15	20,14,14,12
13083	42137	Social	1.3	15	15	15	A	A	A	57	B	32166,31922,31914	18	32166,32145,31922,31914	25,15,14	17.3333333333333	25,7,20
13083	42140	Social	1.3	10	10	10	A	A	A	57	B	31941,32150,32143,31894	18	31941,32150,32143,31894	20,14,20,NA	31	20,14,20,70
13083	42142	Social	1.3	50	15	20	C	A	A	57	B	32154,32144,32127,32119	16.25	32154,32144,32127,32119	35,5,15,10	21.25	25,20,15,25
13083	42143	Social	1.3	20	20	NA	C	C	NA	57	B	32164,32147,32140,32127	13	32164,32147,32140,32127	15,10,12,15	13	15,10,12,15
13083	42144	Social	1.3	35	25	15	C	B	B	57	B	32157,32142,31927	25	32157,32145,32142,31927	10,50,15	19.1666666666667	27.5,15,15
13083	42147	Social	1.3	12	12	14	C	C	C	57	B	32154,32152,32143,32135	16.25	32154,32152,32143,32135	30,20,5,10	21.25	30,20,10,25
13083	42148	Social	1.3	6	13.3	13.33	C	A	A	57	B	32164,32157,32125	13.3333333333333	32164,32157,32145,32125	10,15,15	13.3333333333333	10,15,15
13083	42150	Social	1.3	NA	70	70	NA	C	C	57	B	32140,31922,32121,32119	7.5	32140,31922,32121,32119	15,5,0,10	9.25	7,20,0,10
13083	42151	Social	1.3	50	50	45	C	C	C	57	B	31927,32121,32120,31894	20	31927,32121,32120,31894	20,10,50,0	26.875	20,27.5,60,0
13083	42152	Social	1.3	5	10	14	A	C	C	57	B	32147,31927,32125,31915	23	32147,31927,32125,31915	60,10,10,12	31.125	75,27.5,10,12
13083	42153	Social	1.3	12	12	15	C	C	C	57	B	32175,32170	10	32175,32170,32169,32163	NA,10	33.5	55,12
13083	42154	Social	1.3	10	25	30	B	B	B	57	B	31942,31937,32147,32142	22.75	31942,31937,32147,32142	14,15,50,12	22.75	14,50,15,12
13083	42156	Social	1.3	25	14	14	A	B	B	57	B	32175,32166,31942,32127	13.5	32175,32166,31942,32127	15,10,15,14	24.25	50,12,15,20
13083	42157	Social	1.3	15	15	16	C	C	C	57	B	32148,31934,32144,32119	17.75	32148,31934,32144,32119	25,35,5,6	19.575	20,25,20,13.3
13083	42164	Social	1.3	15	15	15	C	C	C	57	B	32166,32148,32143	13.3333333333333	32166,32163,32148,32143	20,6,14	17.7666666666667	20,13.3,20
13083	42166	Social	1.3	14	20	15	C	C	A	57	B	32164,32156,31934,32137	20	32164,32156,31934,32137	25,15,25,15	16	20,15,14,15
13083	42170	Social	1.3	NA	55	55	NA	C	C	57	B	31941,32153,31924,32120	21.5	31941,32153,31924,32120	10,14,50,12	24.25	11,14,60,12
13083	42175	Social	1.3	10	12	14	C	B	C	57	B	32156,32153,32130	15.6666666666667	32156,32153,32145,32130	10,25,12	10.3333333333333	5,14,12
13082	42178	Social	1.3	1	16	16.5	A	B	B	57	B	32207,32189,31972,32185	14	32207,32189,31972,32185	NA,7,20,15	14.3333333333333	12,NA,17,14
13082	42179	Social	1.3	50	57	57	B	B	B	57	B	32016,32205,31982,32187	23.25	32016,32205,31982,32187	15,15,33,30	30.25	16,15,60,30
13082	42180	Social	1.3	5	20	20	A	A	A	57	B	32207,32205,32187,31969	23.5	32207,32205,32187,31969	16,33,30,15	29.75	15,60,30,14
13082	42181	Social	1.3	8	0	1	A	A	A	57	B	32023,31976,32187,32182	46	32023,31976,32187,32182	45,NA,60,33	40.6666666666667	NA,2,60,60
13082	42182	Social	1.3	60	60	60	B	B	B	57	B	32023,32214,32181	24.3333333333333	32023,32214,32006,32181	45,8,20	15	NA,0,30
13082	42184	Social	1.3	80	40	20	B	C	C	57	B	32015,32188	NA	32015,32006,31994,32188	NA,NA	16.5	3,30
13082	42185	Social	1.3	7	NA	NA	A	NA	NA	57	B	32027,32188,31971,32178	7.66666666666667	32027,32188,31971,32178	7,15,1,NA	20.8666666666667	NA,16.6,16,30
13082	42186	Social	1.3	55	57	14	C	B	C	57	B	32210,32194,31982,31960	31.6666666666667	32210,32194,31982,31960	15,30,50,NA	22	16,NA,50,0
13082	42187	Social	1.3	33	60	55	C	C	C	57	B	32222,32181,32180,32179	19.25	32222,32181,32180,32179	50,5,8,14	22.85	57,20,0,14.4
13082	42188	Social	1.3	NA	30	30	NA	C	C	57	B	32009,32203,32185,32184	33.6666666666667	32009,32203,32185,32184	NA,80,7,14	27.5	NA,40,NA,15
13082	42189	Social	1.3	20	17	17	C	C	C	57	B	32009,32205,32194,32178	27	32009,32205,32194,32178	NA,1,50,30	32	NA,16,50,30
13082	42194	Social	1.3	50	50	16	C	C	C	57	B	32017,32189,32186	45	32017,32198,32189,32186	60,55,20	33	25,57,17
13082	42195	Social	1.3	14	14	57	B	B	B	57	B	32222,31988,31976	14	32222,31994,31988,31976	NA,NA,14	8.2	2,NA,14.4
13082	42197	Social	1.3	12	13	14	C	C	C	57	B	32215,32016,31973,31971	11.75	32215,32016,31973,31971	7,10,15,15	15.3333333333333	NA,11,15,20
13082	42203	Social	1.3	14	15	22	C	C	C	57	B	32214,32010,32188,31973	15.3333333333333	32214,32010,32188,31973	10,16,NA,20	21.75	11,16,30,30
13082	42205	Social	1.3	30	30	30	A	A	A	57	B	32189,31969,32180,32179	22.75	32189,31969,32180,32179	16,50,5,20	27.25	15,57,20,17
13082	42207	Social	1.3	15	14	14	C	C	C	57	B	31972,32180,31960,32178	12	31972,32180,31960,32178	NA,30,1,5	16	12,NA,16,20
13082	42210	Social	1.3	NA	0	0	NA	C	C	57	B	32222,32215,32015,32186	28	32222,32215,32015,32186	NA,55,15,14	23.6	3,57,20,14.4
13082	42214	Social	1.3	20	30	25	C	C	C	57	B	32017,32008,32203,32182	36.5	32017,32008,32203,32182	12,60,60,14	28	12,25,60,15
13082	42215	Social	1.3	15	20	15	C	A	A	57	B	32017,32210,32197,31976	36	32017,32210,32197,31976	NA,60,12,NA	10	2,25,13,0
13082	42222	Social	1.3	14	14.4	14.4	C	C	C	57	B	32210,32008,32195,32187	19.6666666666667	32210,32008,32195,32187	12,33,14,NA	21.5	12,60,14,0
13212	42727	Social	1.1	60	5	15	C	C	C	14	C	33683,33673,33441	25	33683,33673,33441,33425	10,50,15	28.5	7,50,NA
13212	42728	Social	1.1	0.1	10	10	C	C	A	14	C	33676,33673,33461,33393	18.75	33676,33673,33461,33393	10,20,10,35	13	7,20,10,15
13212	42729	Social	1.1	14	14	14	C	C	C	14	C	33682,33673,33637,33463	28.75	33682,33673,33637,33463	10,15,75,15	16.75	7,15,30,15
13253	42897	Social	1.1	8	15	NA	B	A	NA	14	C	32972,32933,32924,32917	48.6666666666667	32972,32933,32924,32917	NA,40,16,90	33.25	17,10,16,90
13253	42898	Social	1.1	5	2	15	C	C	A	14	C	32971,32935,32920	34.5	32993,32971,32935,32920	9,NA,60	25	30,10,35
13253	42900	Social	1.1	NA	20	15	A	B	B	14	C	33023,32972,32921,32918	28.25	33023,32972,32921,32918	75,6,16,16	34.75	60,18,45,16
13253	42905	Social	1.1	70	60	60	A	A	A	14	C	32972,32971,32920,32915	13.3333333333333	32972,32971,32920,32915	15,9,NA,16	19.5	22,30,10,16
13253	42908	Social	1.1	50	5	10	C	C	B	14	C	33022,32929,32920,32909	6.675	33022,32929,32920,32909	10,9,1.7,6	15.4	0,30,16.6,15
13253	42909	Social	1.1	10	0	1	B	B	B	14	C	33022,33008,32974,32908	19.9	33022,33008,32974,32908	50,NA,8,1.7	10.4	5,12,8,16.6
13253	42910	Social	1.1	20	15	15	C	B	B	14	C	32989,32974,32965,32931	35	32989,32974,32965,32931	25,NA,20,60	33.5	42,12,20,60
13253	42915	Social	1.1	15	22	15	C	C	C	14	C	32971,32929,32921,32905	50.3333333333333	32971,32929,32921,32905	75,70,NA,6	36.25	60,60,10,15
13253	42917	Social	1.1	90	90	90	A	A	A	14	C	33023,32931,32921,32897	31	33023,32931,32921,32897	75,25,16,8	40.5	60,42,45,15
13253	42918	Social	1.1	6	18	18	A	C	C	14	C	32988,32945,32935,32900	36.6666666666667	32988,32945,32935,32900	60,40,10,NA	27.5	35,40,15,20
13253	42920	Social	1.1	9	30	12	C	C	C	14	C	33032,32908,32905,32898	32.5	33032,32908,32905,32898	70,50,5,5	22.3333333333333	60,5,2,NA
13253	42921	Social	1.1	75	60	55	C	C	C	14	C	32956,32917,32915,32900	58.3333333333333	32956,32917,32915,32900	70,15,NA,90	49.25	65,22,20,90
13253	42924	Social	1.1	40	10	15	C	A	A	14	C	32974,32972,32948,32897	9.46666666666667	32974,32972,32948,32897	4.4,NA,16,8	19.5	35,12,16,15
13253	42929	Social	1.1	6	15	14	C	C	C	14	C	33019,32949,32915,32908	30.5	33019,32949,32915,32908	55,2,15,50	19	30,NA,22,5
13253	42931	Social	1.1	25	42	42	C	C	A	14	C	32982,32967,32917,32910	47.5	32982,32967,32917,32910	30,20,50,90	43	22,15,45,90
13253	42933	Social	1.1	NA	17	17	NA	C	C	14	C	32982,32971,32945,32897	26	32982,32971,32945,32897	30,NA,40,8	21.75	22,10,40,15
13253	42935	Social	1.1	60	35	20	C	C	C	14	C	32985,32948,32918,32898	23.85	32985,32948,32918,32898	4.4,80,6,5	18.3333333333333	35,NA,18,2
13253	42945	Social	1.1	40	40	40	C	C	C	14	C	32964,32933,32918	28	33016,32964,32933,32918	50,NA,6	33.3333333333333	65,17,18
13253	42948	Social	1.1	4.4	35	16.6	C	C	C	14	C	32949,32935,32924	34	32993,32949,32935,32924	2,40,60	22.5	NA,10,35
13253	42949	Social	1.1	2	NA	1.7	B	NA	B	14	C	33032,32965,32948,32929	18.85	33032,32965,32948,32929	4.4,60,6,5	36.6666666666667	35,60,15,NA
13253	42956	Social	1.1	70	65	50	A	C	C	14	C	33019,32921	65	33019,32993,32928,32921	55,75	45	30,60
13253	42964	Social	1.1	50	65	60	C	A	A	14	C	32985,32974,32945	60	32985,32974,32945,32928	80,NA,40	26	NA,12,40
13253	42965	Social	1.1	60	60	60	C	C	C	14	C	32949,32910	11	33016,32993,32949,32910	2,20	15	NA,15
13253	42967	Social	1.1	50	45	45	C	C	C	14	C	33008,32985,32931	37.6666666666667	33008,32985,32931,32928	80,25,8	25	NA,42,8
13253	42971	Social	1.1	NA	10	15	NA	B	C	14	C	32933,32915,32905,32898	30	32933,32915,32905,32898	NA,70,15,5	25.25	17,60,22,2
13253	42972	Social	1.1	16	16	16	C	A	A	14	C	32924,32905,32900,32897	39.3333333333333	32924,32905,32900,32897	70,40,NA,8	26.25	60,10,20,15
13253	42974	Social	1.1	NA	12	12	C	C	C	14	C	32964,32924,32910,32909	30	32964,32924,32910,32909	50,10,20,40	22.5	65,0,15,10
13253	42976	Social	1.1	15	10	10	C	C	C	14	C	33032,33023,33022,33008	7.675	33032,33023,33022,33008	8,16,1.7,5	23.2	8,45,16.6,NA
13253	42982	Social	1.1	30	22	40	C	C	A	14	C	33023,32933,32931	20.5	33023,32933,32931,32928	NA,25,16	34.6666666666667	17,42,45
13253	42985	Social	1.1	80	NA	40	C	NA	A	14	C	32989,32967,32964,32935	45	32989,32967,32964,32935	50,60,20,50	41.25	65,35,20,45
13253	42988	Social	1.1	10	15	15	C	C	C	14	C	33032,33019,32989,32918	21.5	33032,33019,32989,32918	55,6,20,5	22.6666666666667	30,18,20,NA
13253	42989	Social	1.1	20	20	18	A	A	A	14	C	33022,32988,32985,32910	27.925	33022,32988,32985,32910	80,20,10,1.7	15.5333333333333	NA,15,15,16.6
13253	43008	Social	1.1	8	8	9	B	B	B	14	C	32976,32967,32909	25	33016,32976,32967,32909	10,50,15	18.3333333333333	0,45,10
13253	43019	Social	1.1	55	30	40	C	C	C	14	C	32988,32956,32929	28.6666666666667	33016,32988,32956,32929	70,10,6	31.6666666666667	65,15,15
13253	43022	Social	1.1	1.7	16.6	16.6	C	C	C	14	C	32989,32976,32909,32908	23.75	32989,32976,32909,32908	10,50,20,15	8.75	0,5,20,10
13253	43023	Social	1.1	16	45	40	A	A	A	14	C	32982,32976,32917,32900	45	32982,32976,32917,32900	30,15,NA,90	35.5	22,10,20,90
13253	43032	Social	1.1	5	NA	NA	C	NA	NA	14	C	32988,32976,32949,32920	9	32988,32976,32949,32920	2,9,10,15	18.3333333333333	NA,30,15,10
13328	43076	Social	1.4	20	50	40	B	B	B	16	D	33109,33516,33506	56.6666666666667	33109,33523,33516,33506	10,100,60	38.3333333333333	25,50,40
13328	43083	Social	1.4	7	35	33	C	C	C	16	D	33512,33494,33493,36273	53.3333333333333	33512,33494,33493,36273	80,10,70,NA	36.25	40,20,65,20
13328	43090	Social	1.4	15	30	36	C	C	C	16	D	33524,33102,33508,36268	37.5	33524,33102,33508,36268	50,30,30,40	30	40,30,20,30
13328	43092	Social	1.4	70	70	70	B	B	B	16	D	33527,33511,36648,33501	56.25	33527,33511,36648,33501	80,60,70,15	51.25	60,45,70,30
13328	43102	Social	1.4	30	20	20	C	B	C	16	D	33090,33493,36278,36270	13.25	33090,33493,36278,36270	14,10,15,14	35.4166666666667	NA,20,30,56.25
13328	43107	Social	1.4	75	75	75	C	C	C	16	D	36654,33529,33109,33495	66.25	36654,33529,33109,33495	65,60,80,60	60.5	62,60,80,40
13328	43109	Social	1.4	60	40	50	B	B	B	16	D	36623,33107,33525,33076	35	36623,33107,33525,33076	20,25,20,75	52.5	50,35,50,75
13328	43112	Social	1.4	NA	55	55	NA	D	B	16	D	33528,33478,37040	46.6666666666667	33528,33478,33519,37040	50,50,40	61.6666666666667	60,65,60
13327	43134	Social	1.4	90	80	80	D	D	D	16	D	33567,33556,33548,33544	62.5	33567,33556,33548,33544	60,20,100,70	80	75,75,100,70
13327	43159	Social	1.4	90	85	85	C	D	D	16	D	33291,33556,33544,33542	70	33291,33556,33544,33542	60,90,30,100	83.75	75,90,70,100
13212	43185	Social	1.1	20	35	25	C	C	C	14	C	33667,33518,33467,33461	31.6666666666667	33667,33518,33467,33461	60,NA,10,25	25	30,NA,10,35
13327	43231	Social	1.4	50	70	71	C	C	B	16	D	33587,33547,33546,33532	72.5	33587,33547,33546,33532	90,80,70,50	71.25	80,75,50,80
13327	43245	Social	1.4	100	70	70	D	D	D	16	D	33559,33291,33532	50	33559,33291,33259,33532	70,NA,30	56.6666666666667	50,50,70
13327	43247	Social	1.4	43	16	16	B	D	D	16	D	33560,36470,33554,33553	71.25	33560,36470,33554,33553	75,50,85,75	72.5	75,70,70,75
13327	43250	Social	1.4	70	50	65	D	D	D	16	D	33577,33263,33542,33534	62.5	33577,33263,33542,33534	50,80,90,30	65	70,55,90,45
13327	43253	Social	1.4	50	NA	NA	B	NA	NA	16	D	33560,33556,36659,33532	88.75	33560,33556,36659,33532	70,85,100,100	80	50,70,100,100
13327	43263	Social	1.4	80	55	67	C	C	C	16	D	33353,33286,33250	41.6666666666667	33353,33286,33259,33250	70,30,25	48.3333333333333	50,45,50
13327	43286	Social	1.4	30	45	NA	B	B	NA	16	D	33575,33567,33263,33538	60	33575,33567,33263,33538	80,10,70,80	61.6666666666667	55,NA,70,60
13327	43291	Social	1.4	30	70	75	B	B	B	16	D	33245,33159,36655,33532	75	33245,33159,36655,33532	70,40,90,100	55.25	50,16,85,70
13327	43299	Social	1.4	40	NA	NA	B	NA	NA	16	D	33353,33587,33581,36497	61.25	33353,33587,33581,36497	80,25,75,65	62.5	75,50,60,65
13212	43339	Social	1.1	40	10	30	C	C	C	14	C	33686,33666,33531,33463	13.3333333333333	33686,33666,33531,33463	15,10,NA,15	31.75	50,32,30,15
13327	43353	Social	1.4	25	50	50	C	C	C	16	D	33563,33299,33263,33544	68.75	33563,33299,33263,33544	60,80,40,95	70	75,55,NA,80
13369	43357	Social	1.4	90	75	80	B	C	C	16	D	36676,33622,33371,33606	72.5	36676,33622,33371,33606	100,90,60,40	76.25	100,90,55,60
13369	43360	Social	1.4	10	67	60	D	D	D	16	D	36669,33622,33606,33603	52.5	36669,33622,33606,33603	50,90,10,60	50.75	43,90,15,55
13369	43364	Social	1.4	70	85	78	D	D	C	16	D	36672,33614,33371	81.6666666666667	36672,33614,33371,33593	70,100,75	79	70,100,67
13369	43371	Social	1.4	100	100	100	D	D	D	16	D	33629,33372,33364,33357	65	33629,33372,33364,33357	90,70,50,50	77.5	75,85,100,50
13369	43372	Social	1.4	50	100	100	D	C	C	16	D	36676,33615,33371,33609	68.75	36676,33615,33371,33609	100,85,50,40	70	100,NA,50,60
13369	43387	Social	1.4	60	55	45	A	A	A	16	D	33414,36676,33615,33601	62.5	33414,36676,33615,33601	75,85,50,40	61.6666666666667	70,NA,55,60
13212	43393	Social	1.1	35	15	20	C	C	C	14	C	32728,33667,33466,33462	10.025	32728,33667,33466,33462	0.1,0,25,15	18.75	10,10,35,20
13212	43402	Social	1.1	2	15	15	B	C	C	14	C	33667,33666,33463,33460	30	33667,33666,33463,33460	NA,50,25,15	22.5	30,10,35,15
13369	43414	Social	1.4	75	70	50	D	D	D	16	D	33415,36678,33387,33614	58.75	33415,36678,33387,33614	70,75,60,30	59.75	65,67,55,52
13369	43415	Social	1.4	70	65	70	C	C	C	16	D	33414,36672,33619,33611	73.3333333333333	33414,36672,33619,33611	70,75,NA,75	72.5	70,70,75,75
13369	43416	Social	1.4	40	NA	45	B	NA	B	16	D	36673,36532,33600,33597	35	36673,36532,33600,33597	10,15,80,NA	51.6666666666667	55,50,NA,50
13326	43439	Social	1.4	75	60	16	C	C	D	16	D	36703,36686,33655,33647	47	36703,36686,33655,33647	33,30,50,75	38.3333333333333	25,40,50,NA
13212	43441	Social	1.1	15	NA	16	A	NA	C	14	C	32727,33689,33669	53.3333333333333	32727,33689,33669,33425	60,50,50	35	5,50,50
13326	43442	Social	1.4	14	20	35	D	D	D	16	D	36725,36713,36642,36703	50.5	36725,36713,36642,36703	67,50,50,35	49.25	55,50,50,42
13326	43447	Social	1.4	100	NA	NA	C	NA	NA	16	D	36725,36713,36686,36543	52.5	36725,36713,36686,36543	50,50,35,75	54	70,50,42,NA
13212	43449	Social	1.1	60	30	40	C	C	C	14	C	33683,33669,33661	38.6666666666667	33683,33669,33661,33481	50,16,50	38.1666666666667	50,14.5,50
13212	43460	Social	1.1	50	10	15	C	C	C	14	C	33666,33470,33466,33402	4	33666,33470,33466,33402	NA,0,2,10	21.25	30,10,15,30
13212	43461	Social	1.1	10	10	10	B	B	B	14	C	32728,33466,33185	6.7	32728,33481,33466,33185	0.1,20,0	18.3333333333333	10,35,10
13212	43462	Social	1.1	15	20	20	B	B	B	14	C	33682,33566,33531,33393	29.25	33682,33566,33531,33393	57,15,10,35	28	50,15,32,15
13212	43463	Social	1.1	15	15	15	A	A	A	14	C	32729,33402,33339	18.6666666666667	32729,33425,33402,33339	14,40,2	13	14,10,15
13212	43466	Social	1.1	0	10	10	B	B	B	14	C	33649,33461,33460,33393	25	33649,33461,33460,33393	10,50,5,35	12.5	10,10,15,15
13212	43467	Social	1.1	60	30	15	C	C	C	14	C	33669,33667,33634,33185	38.75	33669,33667,33634,33185	20,60,25,50	42.5	35,50,35,50
13212	43468	Social	1.1	80	11.1	16.6	A	A	A	14	C	33676,33663,33651,33649	24.5	33676,33663,33651,33649	20,60,13,5	34.375	20,55,47.5,15
13212	43470	Social	1.1	10	30	30	B	C	C	14	C	33692,33637,33460	55	33692,33637,33460,33425	40,75,50	26.6666666666667	40,30,10
13328	43478	Social	1.4	50	60	60	C	B	D	16	D	36654,36653,36623,33112	55	36654,36653,36623,33112	25,NA,60,80	57.5	35,55,60,80
13328	43493	Social	1.4	10	20	20	D	D	D	16	D	33102,33505,33083,36278	21.5	33102,33505,33083,36278	14,30,35,7	30	NA,20,35,35
13328	43494	Social	1.4	NA	20	20	NA	C	C	16	D	36653,33506,33083,36268	29.25	36653,33506,33083,36268	10,60,7,40	37.5	25,60,35,30
13328	43495	Social	1.4	65	62	63	C	C	C	16	D	33107,33508,36648,36273	63.75	33107,33508,36648,36273	50,60,70,75	56.25	40,45,65,75
13328	43497	Social	1.4	55	50	NA	B	B	NA	16	D	36654,36836,36278,36270	45.75	36654,36836,36278,36270	75,14,80,14	68.125	NA,NA,80,56.25
13328	43501	Social	1.4	15	30	40	C	C	C	16	D	33520,33092,36268	46.6666666666667	33523,33520,33092,36268	70,30,40	43.3333333333333	70,30,30
13328	43505	Social	1.4	35	35	35	C	C	C	16	D	33529,33511,33493,36836	53.75	33529,33511,33493,36836	75,10,60,70	50	NA,20,60,70
13328	43506	Social	1.4	10	25	35	D	D	D	16	D	33524,33494,33076	25	33524,33519,33494,33076	30,20,NA	33.3333333333333	30,50,20
13328	43508	Social	1.4	50	40	60	C	B	C	16	D	33528,33515,33090,33495	46.25	33528,33515,33090,33495	55,50,65,15	49.25	40,65,62,30
13328	43511	Social	1.4	70	70	70	C	C	C	16	D	36654,33516,33092,33505	71.25	36654,33516,33092,33505	70,100,80,35	58.75	70,50,80,35
13328	43512	Social	1.4	80	40	40	D	D	D	16	D	33529,33527,36647,33083	37	33529,33527,36647,33083	80,60,1,7	41.25	60,60,10,35
13328	43515	Social	1.4	55	40	16	C	C	D	16	D	33525,33508,36647	23.6666666666667	33525,33523,33508,36647	50,20,1	33.3333333333333	40,50,10
13328	43516	Social	1.4	100	50	60	C	B	C	16	D	33528,33527,33511,33076	55	33528,33527,33511,33076	80,50,70,20	61.25	60,65,70,50
13212	43518	Social	1.1	NA	NA	NA	NA	NA	NA	14	C	33676,33666,33566,33185	32.3333333333333	33676,33666,33566,33185	57,20,20,NA	33.75	50,20,35,30
13328	43520	Social	1.4	30	30	30	B	B	B	16	D	33501,36278,36273,36268	34.75	33501,36278,36273,36268	14,70,15,40	41.6666666666667	NA,65,30,30
13328	43524	Social	1.4	30	30	30	D	D	D	16	D	36653,33090,33506,36647	21.5	36653,33090,33506,36647	10,15,60,1	31.25	25,30,60,10
13328	43525	Social	1.4	20	50	42	C	C	C	16	D	33109,33515,36648	58.3333333333333	33109,33519,33515,36648	55,60,60	41.6666666666667	40,45,40
13328	43527	Social	1.4	80	60	50	C	D	C	16	D	33516,33512,33092,36270	66	33516,33512,33092,36270	80,70,100,14	54.0625	40,70,50,56.25
13328	43528	Social	1.4	50	65	55	C	C	C	16	D	33529,33112,33516,33508	70	33529,33112,33516,33508	50,60,100,NA	51.25	40,60,50,55
13328	43529	Social	1.4	60	60	60	C	C	C	16	D	33528,33107,33512,33505	60	33528,33107,33512,33505	80,50,35,75	53.75	40,65,35,75
13212	43531	Social	1.1	10	32	20	C	B	B	14	C	33681,33634,33462,33339	31.875	33681,33634,33462,33339	12.5,60,40,15	23.5	14,50,10,20
13327	43532	Social	1.4	70	50	70	C	D	B	16	D	33291,33253,33245,33231	57.5	33291,33253,33245,33231	50,30,50,100	70	NA,70,70,70
13327	43534	Social	1.4	50	70	70	B	B	B	16	D	33581,33250,33544,36625	66.25	33581,33250,33544,36625	70,60,60,75	61.25	50,75,60,60
13327	43538	Social	1.4	10	NA	NA	C	NA	NA	16	D	33565,33559,33286,33547	40	33565,33559,33286,33547	30,50,NA,NA	63.75	45,80,50,80
13327	43542	Social	1.4	90	90	90	D	D	D	16	D	33556,33250,33546,33159	87.5	33556,33250,33546,33159	70,90,90,100	78.75	50,80,85,100
13327	43543	Social	1.4	NA	75	75	NA	C	C	16	D	33563,36659,33548,36655	63.75	33563,36659,33548,36655	20,40,100,95	67.75	75,16,100,80
13327	43544	Social	1.4	60	75	70	B	C	C	16	D	33353,33534,33159,33134	63.75	33353,33534,33159,33134	50,25,90,90	71.25	70,50,80,85
13327	43546	Social	1.4	90	80	80	C	C	C	16	D	33553,33231,33542,36655	57.5	33553,33231,33542,36655	90,50,40,50	61.5	90,70,16,70
13327	43547	Social	1.4	50	80	80	B	C	C	16	D	33560,36470,33231,33538	55	33560,36470,33231,33538	75,85,10,50	71.6666666666667	75,70,NA,70
13327	43548	Social	1.4	20	75	75	D	D	D	16	D	33561,33543,33134	87.5	33561,33259,33543,33134	NA,85,90	80	75,85,80
13327	43553	Social	1.4	50	70	63	C	B	B	16	D	33577,33567,33247,33546	58.25	33577,33567,33247,33546	90,43,30,70	52.75	80,16,45,70
13327	43554	Social	1.4	75	75	70	B	B	B	16	D	33561,33559,36659,33247	76	33561,33559,36659,33247	43,NA,85,100	62.75	16,50,85,100
13327	43556	Social	1.4	100	100	NA	B	B	NA	16	D	33253,33542,33159,33134	80	33253,33542,33159,33134	50,90,90,90	85	NA,90,80,85
13327	43559	Social	1.4	NA	50	50	NA	C	C	16	D	33554,33245,33538,36625	61.25	33554,33245,33538,36625	60,10,100,75	68.3333333333333	60,NA,70,75
13327	43560	Social	1.4	85	70	16	D	C	D	16	D	33587,33253,33547,33247	55.75	33587,33253,33547,33247	50,80,43,50	57	NA,75,16,80
13327	43561	Social	1.4	85	85	85	D	D	D	16	D	33565,36470,33554,33548	56.6666666666667	33565,36470,33554,33548	75,20,NA,75	76.25	75,75,80,75
13327	43563	Social	1.4	95	80	85	C	C	C	16	D	33353,33577,33565,33543	27.5	33353,33577,33565,33543	NA,25,NA,30	62.5	75,50,80,45
13327	43565	Social	1.4	NA	80	80	NA	C	C	16	D	33581,33563,33561,33538	66.25	33581,33563,33561,33538	75,85,10,95	75	60,85,NA,80
13212	43566	Social	1.1	57	50	50	A	A	A	14	C	33690,33651,33518,33462	45	33690,33651,33518,33462	60,NA,60,15	43.3333333333333	55,NA,55,20
13327	43567	Social	1.4	70	70	70	C	C	C	16	D	33286,33553,33134	56.6666666666667	33286,33553,33259,33134	30,50,90	65	45,70,80
13327	43575	Social	1.4	80	60	16	B	C	A	16	D	33577,36497,33286,36659	56.25	33577,36497,33286,36659	30,65,30,100	63.75	45,65,45,100
13327	43577	Social	1.4	30	45	50	B	B	B	16	D	33575,33563,33553,33250	73.75	33575,33563,33553,33250	70,50,95,80	65	50,70,80,60
13327	43581	Social	1.4	75	60	75	C	C	C	16	D	33565,33299,36625,33534	50	33565,33299,36625,33534	50,60,NA,40	70	70,60,80,NA
13327	43587	Social	1.4	80	75	75	C	C	C	16	D	33560,33299,33231,36655	53.75	33560,33299,33231,36655	40,85,40,50	52	16,70,NA,70
13369	43592	Social	1.4	50	30	40	B	C	D	16	D	36669,33613,33609,33604	28.75	36669,33613,33609,33604	25,30,10,50	43.75	70,40,15,50
13369	43597	Social	1.4	NA	50	50	NA	B	B	16	D	33416,33611,33606,33600	55	33416,33611,33606,33600	90,40,75,15	71.6666666666667	90,NA,75,50
13369	43600	Social	1.4	15	50	50	B	C	C	16	D	33416,36678,36530,33597	56.6666666666667	33416,36678,36530,33597	40,30,NA,100	67.3333333333333	NA,52,50,100
13369	43601	Social	1.4	50	55	65	C	C	C	16	D	36673,36530,33387,33612	63.75	36673,36530,33387,33612	85,60,10,100	68.75	65,55,55,100
13369	43603	Social	1.4	50	43	56	C	C	C	16	D	33622,33611,33608,33360	42.5	33622,33611,33608,33360	10,25,75,60	55.5	67,25,75,55
13369	43604	Social	1.4	30	40	40	C	C	C	16	D	36679,33612,33608,33592	46.75	36679,33612,33608,33592	25,85,27,50	46.25	25,65,65,30
13369	43606	Social	1.4	90	90	90	C	D	D	16	D	36541,33597,33360,33357	50	36541,33597,33360,33357	10,90,NA,NA	68	67,75,80,50
13369	43608	Social	1.4	25	25	40	C	C	C	16	D	33619,33604,33603	40	33619,33604,33603,33593	50,30,NA	52.6666666666667	43,40,75
13369	43609	Social	1.4	50	50	50	B	B	B	16	D	36530,36669,33372,33592	52.5	36530,36669,33372,33592	50,10,50,100	61.25	100,15,30,100
13369	43610	Social	1.4	40	70	60	C	C	C	16	D	33628,36668,36667,33619	95	33628,36668,36667,33619	NA,95,NA,NA	56	75,39,70,40
13369	43611	Social	1.4	75	75	75	C	C	C	16	D	33415,33615,33603,33597	68.3333333333333	33415,33615,33603,33597	70,50,85,NA	52.6666666666667	65,43,NA,50
13369	43612	Social	1.4	85	65	65	D	C	C	16	D	33628,36668,33604,33601	58.3333333333333	33628,36668,33604,33601	30,95,NA,50	43.5	40,39,40,55
13369	43613	Social	1.4	25	70	50	C	C	C	16	D	33628,33622,33614,33592	70	33628,33622,33614,33592	75,95,50,60	47.75	67,39,30,55
13369	43614	Social	1.4	75	67	75	D	D	D	16	D	33414,36667,33613,33364	56.6666666666667	33414,36667,33613,33364	70,25,75,NA	73.75	85,70,70,70
13369	43615	Social	1.4	85	NA	NA	C	NA	NA	16	D	36541,33387,33372,33611	61.6666666666667	36541,33387,33372,33611	50,NA,60,75	77.5	100,80,55,75
13369	43619	Social	1.4	NA	75	NA	NA	C	NA	16	D	33415,36676,33610,33608	43.75	33415,36676,33610,33608	70,25,40,40	55	65,25,70,60
13369	43622	Social	1.4	60	55	70	B	C	C	16	D	33613,33603,33360,33357	43.75	33613,33603,33360,33357	10,90,25,50	63.75	67,75,70,43
13369	43628	Social	1.4	95	39	90	C	C	C	16	D	36679,33613,33612,33610	44.25	36679,33613,33612,33610	25,40,85,27	67.5	70,70,65,65
13369	43629	Social	1.4	50	50	50	B	B	D	16	D	36673,36668,36667,33371	55	36673,36668,36667,33371	100,NA,NA,10	66.25	100,70,40,55
13212	43634	Social	1.1	60	50	45	B	B	B	14	C	33686,33637,33531,33467	40	33686,33637,33531,33467	15,10,75,60	35.5	50,32,30,30
13212	43637	Social	1.1	75	30	20	A	A	A	14	C	32729,33661,33634,33470	25	32729,33661,33634,33470	14,60,16,10	27.125	14,50,14.5,30
13326	43644	Social	1.4	NA	50	50	NA	C	C	16	D	36717,36697,33662,36686	48.75	36717,36697,33662,36686	20,20,80,75	48.3333333333333	75,40,30,NA
13326	43646	Social	1.4	NA	52	65	NA	C	B	16	D	36739,36714,36553,36689	52	36739,36714,36553,36689	75,33,60,40	40	25,40,70,25
13326	43647	Social	1.4	30	40	40	B	B	B	16	D	36582,36717,33439	65	36582,36717,33439,36688	75,40,80	46.6666666666667	60,50,30
13212	43649	Social	1.1	5	15	15	B	C	C	14	C	33692,33686,33468,33466	33.75	33692,33686,33468,33466	15,40,80,0	27.775	50,40,11.1,10
13326	43650	Social	1.4	90	80	77	C	C	C	16	D	36748,33670,36689,36685	66.25	36748,33670,36689,36685	40,75,60,90	70	65,75,70,70
13212	43651	Social	1.1	60	55	55	A	A	A	14	C	33681,33669,33566,33468	49.875	33681,33669,33566,33468	57,12.5,80,50	31.275	50,14,11.1,50
13326	43655	Social	1.4	33	25	50	C	C	C	16	D	36714,33670,33439,36681	53.75	36714,33670,33439,36681	75,75,25,40	50	60,75,40,25
13212	43661	Social	1.1	16	14.5	14	A	A	C	14	C	33690,33686,33637,33449	52.5	33690,33686,33637,33449	15,60,75,60	41.25	50,55,30,30
13326	43662	Social	1.4	20	75	75	B	B	B	16	D	36718,36717,36701,33644	50	36718,36717,36701,33644	20,NA,80,50	45	40,50,30,60
13212	43663	Social	1.1	13	47.5	25.03	A	A	A	14	C	33689,33681,33468	47.5	33689,33681,33481,33468	12.5,80,50	25.0333333333333	14,11.1,50
13212	43666	Social	1.1	NA	30	16.6	NA	A	C	14	C	33518,33460,33402,33339	30.6666666666667	33518,33460,33402,33339	NA,40,50,2	11.6666666666667	NA,10,10,15
13212	43667	Social	1.1	25	35	15	B	C	B	14	C	33467,33402,33393,33185	29.25	33467,33402,33393,33185	20,60,2,35	23.75	35,30,15,15
13212	43669	Social	1.1	50	50	42	C	A	A	14	C	33651,33467,33449,33441	48.75	33651,33467,33449,33441	60,15,60,60	38.3333333333333	30,NA,55,30
13326	43670	Social	1.4	75	75	65	C	C	C	16	D	36742,36702,33655,33650	47	36742,36702,33655,33650	35,30,90,33	44	35,36,80,25
13212	43673	Social	1.1	10	7	20	B	B	B	14	C	32729,32728,32727,33689	31.025	32729,32728,32727,33689	60,0.1,14,50	19.75	5,10,14,50
13212	43676	Social	1.1	20	20	15	B	B	B	14	C	32728,33518,33468	40.05	32728,33518,33481,33468	0.1,80,NA	10.55	10,11.1,NA
13212	43681	Social	1.1	12.5	14	1	C	C	B	14	C	33683,33663,33651,33531	33.25	33683,33663,33651,33531	50,10,60,13	46.125	50,32,55,47.5
13212	43682	Social	1.1	15	15	16	C	A	A	14	C	32729,33692,33683,33462	29.75	32729,33692,33683,33462	14,50,40,15	31	14,50,40,20
13212	43683	Social	1.1	50	50	50	A	A	A	14	C	32727,33682,33681,33449	36.875	32727,33682,33681,33449	60,12.5,15,60	16	5,14,15,30
13212	43686	Social	1.1	15	50	15	A	A	A	14	C	33661,33649,33634,33339	30.25	33661,33649,33634,33339	60,40,16,5	22.375	50,10,14.5,15
13212	43689	Social	1.1	50	50	50	C	C	C	14	C	33690,33673,33663,33441	24.5	33690,33673,33663,33441	10,60,15,13	36.5	7,55,NA,47.5
13212	43690	Social	1.1	60	55	55	A	A	A	14	C	33692,33689,33661,33566	40.75	33692,33689,33661,33566	57,40,16,50	38.625	50,40,14.5,50
13212	43692	Social	1.1	40	40	40	A	A	A	14	C	33690,33682,33649,33470	22.5	33690,33682,33649,33470	15,60,10,5	28.75	15,55,30,15
13254	43779	Social	1.1	13	13	16	C	C	C	14	C	33835,34160,34131,34243	23	33835,34160,34131,34243	12,50,20,10	16.25	14,16,15,20
13254	43821	Social	1.1	NA	13	13	NA	C	C	14	C	34021,34146,34130,34228	29.6666666666667	34021,34146,34130,34228	NA,25,14,50	16.6666666666667	10,NA,0,40
13254	43832	Social	1.1	15	25	25	C	C	C	14	C	33833,34021,34111	33	33833,33828,34021,34111	16,NA,50	26	18,20,40
13254	43833	Social	1.1	NA	20	15	NA	C	C	14	C	33832,34160,34146,34071	21	33832,34160,34146,34071	15,14,50,5	12.75	25,0,16,10
13254	43835	Social	1.1	20	15	15	B	B	C	14	C	33779,34107,34239,34237	17	33779,34107,34239,34237	13,1,14,40	17.75	13,12,16,30
13254	43837	Social	1.1	17.9	12	12	C	B	B	14	C	34129,34107,34247,34232	9.5	34129,34107,34247,34232	1,14,8,15	13.825	12,14,13.3,16
13254	43838	Social	1.1	25	20	18	B	B	B	14	C	34160,34107,34134	18.6666666666667	34160,34107,34134,33943	1,5,50	16	12,20,16
13254	43921	Social	1.1	10	NA	NA	C	NA	NA	14	C	34160,34111,34110,34232	31	34160,34111,34110,34232	8,50,16,50	16.825	13.3,20,18,16
13254	44006	Social	1.1	50	25	25	C	C	C	14	C	34131,34104,34111	28.3333333333333	34131,34104,34111,34056	57,16,12	29.3333333333333	56,18,14
13254	44008	Social	1.1	12	NA	14	C	NA	C	14	C	34104,34103,34130,34225	38	34104,34103,34130,34225	NA,12,57,45	23.25	10,12,56,15
13254	44021	Social	1.1	50	40	16	A	A	C	14	C	33832,33821,34134,34243	10	33832,33821,34134,34243	15,NA,5,10	19.5	25,13,20,20
13254	44071	Social	1.1	5	10	3	C	C	C	14	C	33833,34134,34246,34237	23	33833,34134,34246,34237	14,50,5,NA	17.75	16,15,20,20
13254	44072	Social	1.1	20	10	10	C	B	B	14	C	34131,34087	7	33828,34131,34087,34056	2,12	9.5	5,14
13254	44080	Social	1.1	15	25	NA	C	C	NA	14	C	34108,34246,34236,34228	24.5	34108,34246,34236,34228	20,25,3,50	16.6666666666667	15,NA,20,15
13254	44087	Social	1.1	2	5	4	C	C	C	14	C	34129,34072,34247,34243	14.75	34129,34072,34247,34243	14,15,10,20	15	14,16,20,10
13254	44103	Social	1.1	12	12	12	C	C	C	14	C	34008,34236,34232,34225	17	34008,34236,34232,34225	45,8,3,12	16.1	15,13.3,20,NA
13254	44104	Social	1.1	57	56	56	A	A	A	14	C	34006,34008,34243,34239	28	34006,34008,34243,34239	40,10,50,12	25	30,20,25,NA
13254	44107	Social	1.1	1	12	12	C	C	C	14	C	33838,33837,33835	20.9666666666667	33838,33837,33835,33828	20,25,17.9	15.6666666666667	15,20,12
13254	44108	Social	1.1	20	15	12	C	C	C	14	C	34129,34080,34111,34225	22.5	34129,34080,34111,34225	14,15,45,16	18	14,25,15,18
13254	44110	Social	1.1	50	20	15	C	C	C	14	C	34131,34130,33921,34228	15.6666666666667	34131,34130,33921,34228	NA,25,12,10	12	10,NA,14,NA
13254	44111	Social	1.1	16	18	18	C	C	C	14	C	33832,34006,34108,33921	23.75	33832,34006,34108,33921	15,20,50,10	21.6666666666667	25,15,25,NA
13254	44129	Social	1.1	14	14	14	C	C	C	14	C	33837,34108,34087	13.3	33837,34108,34087,34056	2,20,17.9	10.6666666666667	5,15,12
13254	44130	Social	1.1	NA	10	10	NA	A	A	14	C	33821,34134,34110,34008	22.3333333333333	33821,34134,34110,34008	NA,50,5,12	17.6666666666667	13,20,20,NA
13254	44131	Social	1.1	12	14	14	C	C	C	14	C	33779,34072,34006,34110	33.25	33779,34072,34006,34110	13,50,50,20	17	13,20,25,10
13254	44134	Social	1.1	5	20	20	C	B	C	14	C	33838,34021,34130,34071	26.6666666666667	33838,34021,34130,34071	NA,50,25,5	20	10,40,20,10
13254	44146	Social	1.1	14	0	0	C	B	B	14	C	33833,33821	NA	33833,33821,34056,33978	NA,NA	16.5	13,20
13254	44160	Social	1.1	50	16	NA	A	C	NA	14	C	33838,33833,33779,33921	16	33838,33833,33779,33921	13,NA,10,25	17.6666666666667	13,20,NA,20
13254	44225	Social	1.1	45	15	14.5	C	B	B	14	C	34103,34108,34008,34247	14.75	34103,34108,34008,34247	20,12,15,12	14.3333333333333	15,12,16,NA
13254	44228	Social	1.1	25	NA	NA	C	NA	NA	14	C	33821,34080,34110	32.5	33821,34080,34110,33943	NA,15,50	19.3333333333333	13,25,20
13254	44232	Social	1.1	8	13.3	12	B	C	C	14	C	33837,34103,33921	13.3	33837,34103,33978,33921	12,10,17.9	12	12,NA,12
13254	44236	Social	1.1	3	20	3	B	B	B	14	C	34103,34080,34246	25.6666666666667	34103,34080,33943,34246	12,15,50	17.3333333333333	12,25,15
13254	44237	Social	1.1	14	16	16	C	A	C	14	C	33835,34071,34239	21.6666666666667	33835,34071,33943,34239	20,40,5	18.3333333333333	15,30,10
13254	44239	Social	1.1	40	30	25	B	B	B	14	C	33835,34104,34237	30.3333333333333	33835,33828,34104,34237	57,14,20	29	56,16,15
13254	44243	Social	1.1	10	20	25	C	C	C	14	C	33779,34104,34021,34087	30.5	33779,34104,34021,34087	2,13,57,50	28.5	5,13,56,40
13254	44246	Social	1.1	50	15	15	C	C	C	14	C	34080,34071,34236	7.66666666666667	34080,34071,33978,34236	15,3,5	18.3333333333333	25,20,10
13254	44247	Social	1.1	15	16	12	C	A	C	14	C	33837,34087,34225	21.6333333333333	33837,34087,33978,34225	2,45,17.9	10.6666666666667	5,15,12
13328	46268	Social	1.4	40	30	35	B	B	B	16	D	33520,33090,33501,33494	20	33520,33090,33501,33494	15,30,NA,15	27.5	30,30,20,30
13328	46270	Social	1.4	14	56.25	43.75	C	C	C	16	D	33527,33102,36648,33497	56.25	33527,33102,36648,33497	80,60,55,30	43.75	60,45,50,20
13328	46273	Social	1.4	70	65	65	C	C	C	16	D	36653,33520,33083,33495	40.5	36653,33520,33083,33495	65,30,60,7	46.75	62,30,60,35
13328	46278	Social	1.4	14	NA	NA	C	NA	NA	16	D	33520,33102,33497,33493	31.25	33520,33102,33497,33493	10,55,30,30	30	20,50,20,30
13325	46283	Social	1.4	50	NA	NA	C	NA	NA	16	D	36824,36821,36818,36597	50	36824,36821,36818,36597	NA,75,25,50	43.3333333333333	40,NA,55,35
13325	46284	Social	1.4	100	100	100	A	A	A	16	D	36798,36797,36793,36584	70	36798,36797,36793,36584	75,45,80,80	64	NA,62,75,55
13325	46288	Social	1.4	10	25	35	D	C	C	16	D	36820,36812,36760	34.3333333333333	36820,36812,36615,36760	18,50,35	38.3333333333333	40,40,35
13327	46470	Social	1.4	75	75	75	C	C	C	16	D	36497,33561,33547,33247	60.75	36497,33561,33547,33247	43,50,85,65	61.5	16,80,85,65
13327	46497	Social	1.4	65	65	65	C	C	C	16	D	33575,33299,36470,36625	63.75	33575,33299,36470,36625	75,60,40,80	65	75,60,NA,60
13369	46530	Social	1.4	100	100	100	D	B	B	16	D	36667,33609,33601,33600	38.3333333333333	36667,33609,33601,33600	NA,50,50,15	56.25	70,50,55,50
13369	46532	Social	1.4	80	NA	NA	C	NA	NA	16	D	36541,36679,33416,36678	32.3333333333333	36541,36679,33416,36678	40,NA,30,27	65.6666666666667	NA,80,52,65
13369	46541	Social	1.4	NA	80	80	NA	B	B	16	D	36672,36532,33615,33606	81.25	36672,36532,33615,33606	70,90,85,80	80	70,90,NA,NA
13326	46543	Social	1.4	50	70	60	D	C	C	16	D	36738,36718,36710,33447	68.75	36738,36718,36710,33447	100,75,50,50	47.7666666666667	NA,50,60,33.3
13326	46553	Social	1.4	75	25	50	D	D	D	16	D	36728,36701,33646	22.5	36728,36701,36688,33646	20,NA,25	55.6666666666667	40,52,75
13326	46570	Social	1.4	20	25	20	B	B	B	16	D	36750,36742,36738	37.3333333333333	36750,36742,36738,36688	32,30,50	38.7666666666667	47,36,33.3
13326	46576	Social	1.4	NA	75	50	NA	D	C	16	D	36742,36740,36710,36699	49.5	36742,36740,36710,36699	33,60,30,75	44.75	33,60,36,50
13326	46582	Social	1.4	40	50	40	B	B	B	16	D	36725,36722,36686,33647	63.75	36725,36722,36686,33647	30,100,50,75	53.3333333333333	40,70,50,NA
13325	46584	Social	1.4	75	NA	75	B	NA	B	16	D	36284,36807,36606,36774	47.5	36284,36807,36606,36774	100,50,35,5	57.5	100,50,55,25
13325	46591	Social	1.4	90	50	50	B	B	B	16	D	36822,36785,36774,36760	35.75	36822,36785,36774,36760	35,50,18,40	46.25	55,40,40,50
13325	46597	Social	1.4	NA	40	40	NA	C	C	16	D	36283,36606,36757	38.3333333333333	36283,36790,36606,36757	50,15,50	47.5	NA,45,50
13325	46606	Social	1.4	50	50	50	C	C	C	16	D	36816,36793,36597,36584	53.3333333333333	36816,36793,36597,36584	NA,75,45,40	55.6666666666667	40,NA,62,65
13325	46613	Social	1.4	60	25	60	C	C	C	16	D	36816,36811,36779	30	36816,36811,36790,36779	30,20,40	60	65,50,65
13328	46623	Social	1.4	25	35	65	D	C	C	16	D	33109,33478,37040,36836	56.25	33109,33478,37040,36836	75,50,40,60	53.3333333333333	NA,60,60,40
13327	46625	Social	1.4	60	60	60	B	C	C	16	D	33581,36497,33559,33534	63.3333333333333	33581,36497,33559,33534	50,75,NA,65	61.25	70,60,50,65
13326	46642	Social	1.4	67	55	55	C	C	C	16	D	36728,36718,36699,33442	30.5	36728,36718,36699,33442	33,14,50,25	47	33,20,60,75
13328	46647	Social	1.4	1	10	10	D	D	D	16	D	33524,33515,33512	55	33524,33519,33515,33512	30,80,55	36.6666666666667	30,40,40
13328	46648	Social	1.4	60	45	75	C	C	C	16	D	33525,33092,33495,36270	42.25	33525,33092,33495,36270	20,65,70,14	59.5625	50,62,70,56.25
13328	46653	Social	1.4	60	60	16	C	D	D	16	D	33524,33478,33494,36273	50	33524,33478,33494,36273	30,50,70,NA	43.75	30,60,65,20
13328	46654	Social	1.4	80	80	62	B	B	B	16	D	33107,33478,33511,33497	62.5	33107,33478,33511,33497	50,55,70,75	63.75	60,50,70,75
13327	46655	Social	1.4	40	16	16	B	D	D	16	D	33587,33291,33546,33543	66.6666666666667	33587,33291,33546,33543	90,80,NA,30	75	80,75,75,70
13327	46659	Social	1.4	100	100	16	C	C	D	16	D	33575,33554,33253,33543	68.3333333333333	33575,33554,33253,33543	50,NA,75,80	70	NA,75,75,60
13369	46667	Social	1.4	NA	70	70	NA	C	C	16	D	33629,36530,33614,33610	66.25	33629,36530,33614,33610	40,75,50,100	71.75	70,67,50,100
13369	46668	Social	1.4	NA	40	50	NA	C	D	16	D	36678,33629,33612,33610	51.25	36678,33629,33612,33610	40,85,50,30	59.25	70,65,50,52
13369	46669	Social	1.4	10	15	31	D	D	C	16	D	33609,33360,33592	36.6666666666667	33609,33360,33593,33592	10,50,50	49	67,50,30
13369	46672	Social	1.4	70	70	70	C	C	C	16	D	36541,33415,36673,33364	50	36541,33415,36673,33364	70,70,NA,10	71.25	65,85,80,55
13369	46673	Social	1.4	10	55	57	C	C	C	16	D	33416,36672,33629,33601	52.5	33416,36672,33629,33601	70,40,50,50	58.3333333333333	70,NA,50,55
13369	46676	Social	1.4	40	60	65	C	C	C	16	D	33387,33619,33372,33357	66.6666666666667	33387,33619,33372,33357	90,50,NA,60	76.25	75,100,75,55
13369	46678	Social	1.4	30	52	50	C	C	C	16	D	33414,36532,36668,33600	56.6666666666667	33414,36532,36668,33600	75,NA,15,80	53.3333333333333	70,40,50,NA
13369	46679	Social	1.4	27	65	55	C	C	C	16	D	33628,36532,33604	68.3333333333333	33628,36532,33604,33593	30,95,80	39.5	40,39,NA
13326	46681	Social	1.4	25	40	40	C	C	C	16	D	36717,36714,36689,33655	53.25	36717,36714,36689,33655	33,80,60,40	37.5	25,30,70,25
13326	46685	Social	1.4	90	70	70	C	C	C	16	D	36748,36740,36718,33650	60	36748,36740,36718,33650	60,40,90,50	66.25	60,65,80,60
13326	46686	Social	1.4	75	NA	60	B	C	B	16	D	36582,33447,33439,33644	71.6666666666667	36582,33447,33439,33644	75,100,40,NA	53.3333333333333	60,NA,50,50
13326	46689	Social	1.4	60	70	70	C	C	C	16	D	36750,33650,36681,33646	49	36750,33650,36681,33646	32,NA,90,25	54.75	47,52,80,40
13326	46697	Social	1.4	20	40	40	C	C	C	16	D	36725,36714,36699,33644	41	36725,36714,36699,33644	33,NA,50,40	39.5	33,50,50,25
13326	46699	Social	1.4	33	33	33	D	D	D	16	D	36576,36642,36697	43.5	36576,36642,36697,36688	NA,20,67	56.6666666666667	75,40,55
13326	46701	Social	1.4	20	40	43.75	C	C	C	16	D	36739,36702,36553,33662	40.75	36739,36702,36553,33662	75,35,20,33	43.75	25,35,75,40
13326	46702	Social	1.4	35	35	45	C	C	C	16	D	36750,36710,36701,33670	50.5	36750,36710,36701,33670	20,32,75,75	53	40,47,75,50
13326	46703	Social	1.4	50	50	50	C	C	C	16	D	36742,36739,33442,33439	38	36742,36739,33442,33439	75,30,14,33	39	60,36,20,40
13326	46710	Social	1.4	75	50	75	C	D	D	16	D	36576,36739,36702,36543	39.3333333333333	36576,36739,36702,36543	35,50,NA,33	55	35,70,75,40
13326	46713	Social	1.4	35	42	49	C	C	C	16	D	36740,36728,33447,33442	49.75	36740,36728,33447,33442	100,60,14,25	51.6666666666667	NA,60,20,75
13326	46714	Social	1.4	40	25	25	C	C	C	16	D	36697,33655,36681,33646	26	36697,33655,36681,33646	NA,25,33,20	39.25	52,40,25,40
13326	46717	Social	1.4	80	30	45	D	D	D	16	D	33662,36681,33647,33644	25	33662,36681,33647,33644	NA,25,20,30	51.25	50,40,75,40
13326	46718	Social	1.4	50	60	65	C	C	C	16	D	36642,33662,36543,36685	56.75	36642,33662,36543,36685	50,20,67,90	67.5	70,75,55,70
13326	46722	Social	1.4	100	70	70	C	C	C	16	D	36750,36582,36748,36740	43	36750,36582,36748,36740	32,40,60,40	55.5	47,50,60,65
13326	46725	Social	1.4	50	50	50	C	C	C	16	D	36582,36697,33447,33442	43.5	36582,36697,33447,33442	100,40,14,20	36.6666666666667	NA,50,20,40
13326	46728	Social	1.4	25	75	70	C	C	C	16	D	36738,36713,36642,36553	56.75	36738,36713,36642,36553	75,67,50,35	38.825	25,55,33.3,42
13326	46738	Social	1.4	50	33.3	45	B	B	B	16	D	36748,36570,36728,36543	33.75	36748,36570,36728,36543	50,20,40,25	58.75	70,25,65,75
13326	46739	Social	1.4	33	40	29	B	B	B	16	D	36710,36703,36701,33646	48.3333333333333	36710,36703,36701,33646	20,NA,50,75	48	40,52,50,50
13326	46740	Social	1.4	60	60	60	C	C	C	16	D	36576,36722,36713,36685	75	36576,36722,36713,36685	NA,100,35,90	64.25	75,70,42,70
13326	46742	Social	1.4	30	36	60	C	C	C	16	D	36576,36570,36703,33670	48.3333333333333	36576,36570,36703,33670	20,75,NA,50	56.25	25,75,75,50
13326	46748	Social	1.4	40	65	75	C	C	C	16	D	36738,36722,36685,33650	82.5	36738,36722,36685,33650	90,100,50,90	63.325	80,70,33.3,70
13326	46750	Social	1.4	32	47	51	C	A	A	16	D	36570,36722,36702,36689	53.75	36570,36722,36702,36689	35,20,100,60	50	35,25,70,70
13325	46751	Social	1.4	72	38	37	D	D	D	16	D	36809,36787,36768	45	36809,36787,36778,36768	80,10,NA	41.6666666666667	60,25,40
13325	46757	Social	1.4	15	45	40	C	C	C	16	D	36823,36809,36777,36597	50	36823,36809,36777,36597	NA,25,NA,75	37.25	40,40,40,29
13325	46759	Social	1.4	20	22	NA	D	D	NA	16	D	36809,36807,36774,36763	26.6666666666667	36809,36807,36774,36763	40,35,5,NA	36.25	25,55,25,40
13325	46760	Social	1.4	18	40	23	C	C	C	16	D	36822,36288,36811,36591	40	36822,36288,36811,36591	10,90,20,40	43.75	25,50,50,50
13325	46762	Social	1.4	75	NA	NA	C	NA	NA	16	D	36818,36811,36798,36786	48.75	36818,36811,36798,36786	20,20,75,80	51.6666666666667	50,50,NA,55
13325	46763	Social	1.4	40	25	25	A	A	D	16	D	36807,36785,36777,36759	25	36807,36785,36777,36759	25,50,20,5	31.75	40,40,22,25
13325	46768	Social	1.4	80	60	40	D	D	D	16	D	36823,36786,36777,36751	48	36823,36786,36777,36751	72,25,20,75	39.25	38,40,50,29
13325	46774	Social	1.4	35	55	35	A	A	A	16	D	36824,36591,36759,36584	58.75	36824,36591,36759,36584	90,75,20,50	35.6666666666667	50,NA,22,35
13325	46777	Social	1.4	25	40	40	D	D	D	16	D	36797,36768,36763,36757	53.75	36797,36768,36763,36757	15,40,80,80	51.25	45,25,60,75
13325	46779	Social	1.4	30	65	35	C	C	C	16	D	36613,36797	70	36815,36615,36613,36797	60,80	50	25,75
13325	46785	Social	1.4	50	40	50	C	C	D	16	D	36821,36796,36763,36591	41.25	36821,36796,36763,36591	90,40,10,25	45	50,25,50,55
13325	46786	Social	1.4	20	50	50	B	B	B	16	D	36768,36762	77.5	36815,36615,36768,36762	75,80	60	NA,60
13325	46787	Social	1.4	10	25	35	D	D	D	16	D	36807,36751	38.5	36815,36807,36790,36751	72,5	31.5	38,25
13325	46793	Social	1.4	45	62	35	C	C	C	16	D	36284,36796,36606	53.3333333333333	36284,36796,36606,36778	100,50,10	66.6666666666667	100,50,50
13325	46796	Social	1.4	10	50	50	C	C	C	16	D	36824,36798,36793,36785	56.25	36824,36798,36793,36785	50,45,50,80	48	40,62,35,55
13325	46797	Social	1.4	80	75	80	C	C	C	16	D	36821,36284,36779,36777	45	36821,36284,36779,36777	100,25,30,25	65	100,40,65,55
13325	46798	Social	1.4	80	55	60	C	C	C	16	D	36820,36284,36796,36762	55	36820,36284,36796,36762	100,75,10,35	61.6666666666667	100,NA,50,35
13325	46807	Social	1.4	5	25	25	C	B	B	16	D	36787,36763,36759,36584	36.25	36787,36763,36759,36584	75,40,10,20	24	NA,25,25,22
13325	46809	Social	1.4	NA	40	40	NA	D	D	16	D	36759,36757,36751	35.6666666666667	36778,36759,36757,36751	72,15,20	35	38,45,22
13325	46811	Social	1.4	20	50	35	C	C	C	16	D	36613,36762,36760	51	36613,36778,36762,36760	60,75,18	32.5	25,NA,40
13325	46812	Social	1.4	50	40	35	C	C	C	16	D	36824,36823,36822,36288	43.75	36824,36823,36822,36288	10,40,75,50	34.75	25,50,29,35
13325	46816	Social	1.4	40	65	65	D	D	D	16	D	36818,36613,36606	61.6666666666667	36818,36615,36613,36606	50,60,75	37.5	50,25,NA
13325	46818	Social	1.4	75	NA	75	D	NA	C	16	D	36822,36283,36816,36762	51.25	36822,36283,36816,36762	50,75,40,40	57.5	NA,NA,65,50
13325	46820	Social	1.4	35	35	38	D	D	D	16	D	36821,36288,36798	38.3333333333333	36821,36288,36798,36790	10,25,80	45	25,55,55
13325	46821	Social	1.4	25	55	50	C	C	C	16	D	36820,36283,36797,36785	53.75	36820,36283,36797,36785	50,50,35,80	50	NA,40,35,75
13325	46822	Social	1.4	40	50	45	C	C	C	16	D	36818,36812,36760,36591	58.25	36818,36812,36760,36591	90,18,50,75	43.3333333333333	50,40,40,NA
13325	46823	Social	1.4	75	29	47	C	C	C	16	D	36812,36768,36757	48.3333333333333	36815,36812,36768,36757	15,80,50	48.3333333333333	45,60,40
13325	46824	Social	1.4	50	35	50	B	C	C	16	D	36283,36812,36796,36774	36.25	36283,36812,36796,36774	50,35,10,50	48.3333333333333	NA,55,50,40
13328	46836	Social	1.4	75	NA	80	C	NA	C	16	D	36623,33505,33497,37040	38.75	36623,33505,33497,37040	25,40,55,35	45	35,60,50,35
13328	47040	Social	1.4	40	60	50	D	D	D	16	D	36623,33112,36836	50	36623,33112,33523,36836	75,25,NA	45	NA,35,55
13410	47083	Social	1.1	14	14	14	C	C	C	14	C	37161,37570,37554,37145	27.5	37161,37570,37554,37145	60,0,40,10	17.5	40,0,20,10
13410	47139	Social	1.1	50	50	50	A	A	A	14	C	37156,37145,37521	45	37156,37145,37521,37367	60,65,10	33.3333333333333	40,30,30
13410	47145	Social	1.1	60	40	35	B	B	B	14	C	37083,37515,37139	38	37083,37552,37515,37139	14,50,50	31.3333333333333	14,50,30
13410	47146	Social	1.1	6	2	5	C	C	C	14	C	37567,37147,37521,37507	8.75	37567,37147,37521,37507	15,5,10,5	22.3333333333333	25,NA,30,12
13410	47147	Social	1.1	15	25	15	C	C	C	14	C	37579,37554,37146,37513	30	37579,37554,37146,37513	6,60,40,14	12.3333333333333	2,NA,20,15
13410	47151	Social	1.1	1	2	2	B	B	B	14	C	37507,37385	12.5	37507,37385,37367,37299	20,5	20	20,NA
13410	47152	Social	1.1	44	24	24	C	C	C	14	C	37579,37575,37574,37570	18.25	37579,37575,37574,37570	35,10,14,14	18.5	35,10,14,15
13410	47153	Social	1.1	25	25	25	B	C	C	14	C	37157,37555,37521	7.66666666666667	37157,37555,37552,37521	13,10,0	22.6666666666667	13,30,25
13410	47156	Social	1.1	65	30	30	A	A	A	14	C	37579,37161,37157,37139	19.25	37579,37161,37157,37139	50,13,0,14	19.5	50,13,0,15
13410	47157	Social	1.1	13	13	13	A	A	A	14	C	37574,37156,37153,37474	31.25	37574,37156,37153,37474	25,65,0,35	25.5	25,30,12,35
13410	47161	Social	1.1	0	0	0	B	B	B	14	C	37083,37156,37526,37513	39.75	37083,37156,37526,37513	14,65,20,60	23	14,30,25,NA
13564	47163	Social	1.5	NA	12	1	NA	A	C	1	C	38653,38641,38630,39250	17.25	38653,38641,38630,39250	2,12,25,30	17.675	1.7,3,30,36
13410	47385	Social	1.1	20	20	20	C	C	C	14	C	37151,37542,37494,37485	18.75	37151,37542,37494,37485	1,30,14,30	25.25	2,50,15,34
13410	47474	Social	1.1	0	12	12	C	C	C	14	C	37157,37544,37554,37514	13.75	37157,37544,37554,37514	13,1,1,40	12.25	13,1,15,20
13410	47485	Social	1.1	30	50	25	A	A	C	14	C	37542,37513,37501,37385	41.25	37542,37513,37501,37385	20,55,60,30	27	20,NA,NA,34
13410	47486	Social	1.1	80	25	45	A	A	A	14	C	37575,37514,37501	23.3333333333333	37575,37514,37501,37299	55,1,14	7.5	NA,1,14
13410	47494	Social	1.1	14	15	15	C	A	C	14	C	37579,37385	17	37579,37414,37385,37129	20,14	17.5	20,15
13410	47501	Social	1.1	55	NA	15	A	NA	C	14	C	37526,37486,37485	43.3333333333333	37526,37486,37485,37367	20,30,80	33.3333333333333	25,50,25
13410	47507	Social	1.1	5	NA	12	B	NA	B	14	C	37544,37151,37146	2.66666666666667	37544,37151,37146,37299	6,1,1	6.33333333333333	2,2,15
13410	47510	Social	1.1	60	12	15	C	C	C	14	C	37560,37555,37526	11.3333333333333	37560,37555,37552,37526	20,0,14	21.3333333333333	25,25,14
13410	47513	Social	1.1	60	NA	NA	C	NA	NA	14	C	37161,37147,37485	15	37161,37147,37485,37414	15,0,30	25	25,0,50
13410	47514	Social	1.1	1	1	1	B	B	B	14	C	37560,37555,37486,37474	23.5	37560,37555,37486,37474	0,80,0,14	19	12,25,25,14
13410	47515	Social	1.1	50	30	0	A	A	B	14	C	37560,37542,37145	34.6666666666667	37560,37542,37145,37299	60,30,14	29.3333333333333	40,34,14
13410	47521	Social	1.1	10	30	40	C	A	A	14	C	37153,37146,37139	27	37153,37146,37139,37129	50,6,25	25.6666666666667	50,2,25
13410	47526	Social	1.1	20	25	20	C	C	C	14	C	37161,37567,37510,37501	30	37161,37567,37510,37501	0,55,60,5	8	0,NA,12,12
13410	47542	Social	1.1	30	34	33.2	B	C	A	14	C	37515,37485,37385	33.3333333333333	37515,37485,37385,37129	20,30,50	33.3333333333333	20,50,30
13410	47544	Social	1.1	1	15	15	C	C	A	14	C	37507,37474	2.5	37552,37507,37474,37426	0,5	12	12,NA
13410	47554	Social	1.1	40	20	20	A	C	C	14	C	37083,37567,37147,37474	8.5	37083,37567,37147,37474	14,15,0,5	15.75	14,25,12,12
13410	47555	Social	1.1	0	25	10	B	B	B	14	C	37570,37153,37514,37510	24	37570,37153,37514,37510	25,60,1,10	12	25,12,1,10
13410	47560	Social	1.1	14	14	14	C	C	C	14	C	37575,37515,37514,37510	31.25	37575,37515,37514,37510	60,1,50,14	14.25	12,1,30,14
13410	47567	Social	1.1	5	12	8	C	C	C	14	C	37554,37526,37146	22	37554,37526,37146,37129	6,20,40	15.6666666666667	2,25,20
13410	47570	Social	1.1	10	10	10	C	C	C	14	C	37083,37152,37555	19.3333333333333	37083,37152,37555,37426	14,44,0	21	14,24,25
13410	47574	Social	1.1	35	35	20	C	B	B	14	C	37157,37152	28.5	37157,37152,37426,37414	44,13	18.5	24,13
13410	47575	Social	1.1	14	14	14	C	C	C	14	C	37560,37152,37486	46	37560,37152,37486,37367	44,80,14	21	24,25,14
13410	47579	Social	1.1	14	15	14	C	C	C	14	C	37156,37152,37147,37494	34.5	37156,37152,37147,37494	15,44,65,14	23.5	25,24,30,15
13514	47580	Social	1.3	14	14	14	C	C	C	57	B	38209,38202,38145,38144	12.75	38209,38202,38145,38144	20,7,10,14	25	55,16,15,14
13514	47581	Social	1.3	40	25	30	C	C	C	57	B	38203,38202,38154,38142	17	38203,38202,38154,38142	14,14,20,20	26.75	14,16,55,22
13433	47603	Social	1.3	10	15	20	C	C	C	57	B	37711,37673,37660,37652	25.25	37711,37673,37660,37652	6,25,30,40	26.25	14,16,25,50
13433	47604	Social	1.3	20	20	16	A	A	A	57	B	37988,37709,37677,37655	17.75	37988,37709,37677,37655	25,14,2,30	15.5	20,14,4,24
13433	47605	Social	1.3	NA	14	NA	NA	B	NA	57	B	38024,37711,37658,37653	17	38024,37711,37658,37653	3,30,30,5	11.75	3,25,14,5
13433	47611	Social	1.3	25	25	20	C	C	C	57	B	37711,37709,37655	24.6666666666667	37711,37709,37655,37645	14,30,30	21	14,25,24
13433	47614	Social	1.3	NA	14	14	NA	C	C	57	B	37668,37655,37615	26.6666666666667	38016,37668,37655,37615	40,30,10	19.6666666666667	15,24,20
13433	47615	Social	1.3	40	15	60	C	C	C	57	B	37991,37716,37614	14	38016,37991,37716,37614	NA,12,16	26.8666666666667	14,16.6,50
13433	47642	Social	1.3	40	20	25	B	B	B	57	B	37716,37707,37671	13	37984,37716,37707,37671	10,16,NA	26.2	12,50,16.6
13433	47652	Social	1.3	6	14	14	C	C	C	57	B	38024,37671,37658,37603	6	38024,37671,37658,37603	3,10,5,NA	9.9	3,15,5,16.6
13433	47653	Social	1.3	30	14	15	C	C	C	57	B	37976,37681,37677,37605	13.5	37976,37681,37677,37605	NA,NA,25,2	10	14,12,NA,4
13433	47655	Social	1.3	30	24	25	C	B	B	57	B	38026,37614,37611,37604	23.3333333333333	38026,37614,37611,37604	NA,25,25,20	18.5	14,25,15,20
13433	47658	Social	1.3	5	5	5	A	A	A	57	B	37703,37652,37605	10.5	37703,37652,37645,37605	6,NA,15	14.3333333333333	14,14,15
13433	47660	Social	1.3	25	16	20	C	C	C	57	B	37716,37711,37685,37603	26.5	37716,37711,37685,37603	50,10,30,16	27.5	20,15,25,50
13433	47668	Social	1.3	10	20	18	A	C	C	57	B	38004,37692,37614	31	38004,37692,37645,37614	NA,12,50	26.3333333333333	14,15,50
13433	47671	Social	1.3	NA	16.6	16.6	NA	B	B	57	B	37920,37708,37652,37642	25.25	37920,37708,37652,37642	6,40,35,20	18	14,20,NA,20
13433	47673	Social	1.3	40	50	50	B	B	B	57	B	37920,37709,37681,37603	14.6666666666667	37920,37709,37681,37603	NA,14,10,20	15.25	12,14,15,20
13433	47677	Social	1.3	2	4	5	C	C	C	57	B	37685,37653,37604	33.3333333333333	37928,37685,37653,37604	50,20,30	18	20,20,14
13433	47681	Social	1.3	NA	12	12	NA	C	C	57	B	37993,37706,37673,37653	22.5	37993,37706,37673,37653	5,15,30,40	22.125	9.5,15,14,50
13433	47685	Social	1.3	50	20	20	C	C	C	57	B	37988,37692,37677,37660	25.5	37988,37692,37677,37660	25,50,25,2	22.5	20,50,16,4
13433	47692	Social	1.3	50	50	55	C	B	C	57	B	38026,37707,37685,37668	23.75	38026,37707,37685,37668	25,50,10,10	16.75	15,20,12,20
13433	47703	Social	1.3	15	15	15	B	B	B	57	B	38004,37988,37658	14	38004,37988,37662,37658	12,25,5	13.3333333333333	15,20,5
13433	47706	Social	1.3	15	15	15	C	C	C	57	B	37716,37681	16	37928,37716,37681,37662	NA,16	31	12,50
13433	47707	Social	1.3	10	12	12	A	C	C	57	B	37993,37988,37692,37642	30	37993,37988,37692,37642	5,25,50,40	24.875	9.5,20,50,20
13433	47708	Social	1.3	35	NA	NA	C	NA	NA	57	B	37991,37671	12	37991,37928,37671,37662	12,NA	16.6	16.6,16.6
13433	47709	Social	1.3	14	14	14	C	C	C	57	B	37673,37611,37604	28.3333333333333	37673,37645,37611,37604	25,20,40	31.6666666666667	25,20,50
13433	47711	Social	1.3	30	25	NA	C	C	NA	57	B	37660,37611,37605,37603	20	37660,37611,37605,37603	25,NA,25,10	17.5	25,14,16,15
13433	47716	Social	1.3	16	50	50	B	B	B	57	B	37706,37660,37642,37615	30	37706,37660,37642,37615	40,40,15,25	16.5	15,20,15,16
13433	47920	Social	1.3	20	20	57	C	C	B	57	B	38024,37673,37671	21.5	38024,37673,37671,37662	3,40,NA	23.2	3,50,16.6
13433	47976	Social	1.3	25	NA	NA	C	NA	NA	57	B	38026,38004,37653	22.3333333333333	38026,38004,37984,37653	25,12,30	14.6666666666667	15,15,14
13433	47988	Social	1.3	25	20	20	A	C	A	57	B	37707,37703,37685,37604	23.75	37707,37703,37685,37604	50,10,20,15	16.75	20,12,20,15
13433	47991	Social	1.3	12	16.6	14	C	C	C	57	B	37993,37708,37615	26.6666666666667	37993,37858,37708,37615	5,40,35	12.25	9.5,15,NA
13433	47993	Social	1.3	5	9.5	12.7	C	C	C	57	B	38004,37991,37707,37681	11.3333333333333	38004,37991,37707,37681	12,12,NA,10	13.9	16.6,15,12,12
13433	48004	Social	1.3	12	15	16	C	C	C	57	B	37993,37976,37703,37668	13.75	37993,37976,37703,37668	5,25,15,10	14.8333333333333	9.5,NA,15,20
13433	48024	Social	1.3	3	3	3	C	C	B	57	B	37920,37652,37605	13	37920,37858,37652,37605	6,NA,20	16	14,14,20
13433	48026	Social	1.3	25	15	16	C	C	C	57	B	37976,37692,37655	35	37976,37858,37692,37655	25,50,30	37	NA,50,24
13432	48037	Social	1.3	15	15	20	C	C	B	57	B	38110,38082,38074,38065	14.75	38110,38082,38074,38065	20,14,15,10	19.5	20,14,30,14
13432	48040	Social	1.3	6	20	20	C	C	C	57	B	38123,38107,38085,38069	30	38123,38107,38085,38069	55,15,40,10	26	55,14,15,20
13432	48043	Social	1.3	100	30	25	C	A	C	57	B	38136,38110,38070,38067	22.5	38136,38110,38070,38067	6,55,14,15	38.625	27,57.5,40,30
13432	48045	Social	1.3	20	23	31	C	C	C	57	B	38110,38107,38069,38063	35.5	38110,38107,38069,38063	55,40,15,32	33	55,15,30,32
13432	48049	Social	1.3	5	15	25	C	C	C	57	B	38078,38069,38059	26.6666666666667	38135,38078,38069,38059	55,20,5	42.3333333333333	55,57,15
13432	48059	Social	1.3	20	57	57	C	B	B	57	B	38127,38111,38049	13.3333333333333	38135,38127,38111,38049	5,20,15	22.5	15,NA,30
13432	48061	Social	1.3	60	60	60	B	B	B	57	B	38122,38111,38103,38079	12.5	38122,38111,38103,38079	15,15,15,5	22.5	20,30,30,10
13432	48063	Social	1.3	32	32	30	C	A	A	57	B	38107,38078,38070,38045	30	38107,38078,38070,38045	55,20,40,5	27.625	57.5,23,15,15
13432	48065	Social	1.3	14	14	58	C	C	B	57	B	38136,38079,38070,38037	24.75	38136,38079,38070,38037	15,55,14,15	35.625	15,57.5,40,30
13432	48067	Social	1.3	6	27	27	C	C	C	57	B	38121,38086,38085,38043	46.25	38121,38086,38085,38043	100,10,15,60	26.25	30,20,5,50
13432	48069	Social	1.3	55	55	55	C	C	C	57	B	38138,38049,38045,38040	10.75	38138,38049,38045,38040	12,6,20,5	19.75	21,20,23,15
13432	48070	Social	1.3	55	57.5	57.5	B	B	B	57	B	38096,38065,38063,38043	40.25	38096,38065,38063,38043	100,14,32,15	22.75	30,14,32,15
13432	48074	Social	1.3	20	20	20	A	A	A	57	B	38111,38110,38092,38037	21.25	38111,38110,38092,38037	15,15,15,40	21.25	15,30,30,10
13432	48075	Social	1.3	26	26	26	B	B	B	57	B	38117,38105,38101,38096	22.5	38117,38105,38101,38096	5,20,50,15	28.3333333333333	NA,15,55,15
13432	48078	Social	1.3	5	15	15	A	A	C	57	B	38132,38093,38063,38049	15.6666666666667	38132,38093,38063,38049	NA,5,32,10	19.25	14,15,32,16
13432	48079	Social	1.3	15	30	14	C	C	C	57	B	38117,38105,38065,38061	36	38117,38105,38065,38061	14,20,50,60	36	14,15,55,60
13432	48082	Social	1.3	10	14	12	C	C	C	57	B	38117,38107,38086,38037	41.25	38117,38107,38086,38037	15,40,50,60	33.75	15,15,55,50
13432	48085	Social	1.3	10	20	20	C	C	C	57	B	38119,38092,38067,38040	18	38119,38092,38067,38040	6,6,20,40	18	27,20,15,10
13432	48086	Social	1.3	60	50	50	C	C	C	57	B	38131,38101,38082,38067	10.25	38131,38101,38082,38067	6,20,5,10	20.3333333333333	27,20,NA,14
13432	48092	Social	1.3	40	10	20	B	B	B	57	B	38123,38093,38085,38074	13.75	38123,38093,38085,38074	20,15,10,10	17.5	20,14,20,16
13432	48093	Social	1.3	10	16	16	C	C	C	57	B	38138,38103,38092,38078	18	38138,38103,38092,38078	12,15,5,40	16.5	21,20,15,10
13432	48096	Social	1.3	15	15	18	C	C	C	57	B	38132,38123,38075,38070	32	38132,38123,38075,38070	NA,55,26,15	27.875	14,57.5,26,14
13432	48101	Social	1.3	5	NA	NA	C	NA	NA	57	B	38119,38111,38086,38075	30.25	38119,38111,38086,38075	26,15,20,60	30.25	26,30,15,50
13432	48103	Social	1.3	15	20	20	C	C	C	57	B	38131,38123,38093,38061	26.25	38131,38123,38093,38061	20,15,60,10	27.5	20,14,60,16
13432	48105	Social	1.3	20	15	15	C	C	C	57	B	38127,38119,38079,38075	20.25	38127,38119,38079,38075	26,20,20,15	23.6666666666667	26,NA,15,30
13432	48107	Social	1.3	40	15	55	C	C	B	57	B	38082,38063,38045,38040	17	38082,38063,38045,38040	6,20,32,10	22.25	20,23,32,14
13432	48110	Social	1.3	15	30	15	C	C	C	57	B	38074,38045,38043,38037	38.75	38074,38045,38043,38037	15,20,20,100	22	15,23,20,30
13432	48111	Social	1.3	15	30	40	B	C	C	57	B	38101,38074,38061,38059	26.25	38101,38074,38061,38059	20,5,20,60	45.6666666666667	20,NA,57,60
13432	48114	Social	1.3	20	15	12	A	B	B	57	B	38138,38136,38127	15.3333333333333	38138,38136,38135,38127	12,14,20	30.5	21,40,NA
13432	48117	Social	1.3	50	55	55	B	B	B	57	B	38136,38082,38079,38075	16.25	38136,38082,38079,38075	26,14,15,10	27.5	26,40,30,14
13432	48119	Social	1.3	20	15	16	C	C	C	57	B	38122,38105,38101,38085	10	38122,38105,38101,38085	5,20,10,5	15	NA,15,20,10
13432	48121	Social	1.3	15	5	22	C	C	C	57	B	38138,38132,38122,38067	7.66666666666667	38138,38132,38122,38067	6,12,NA,5	18	27,21,14,10
13432	48122	Social	1.3	5	10	15	A	A	A	57	B	38121,38119,38061	31.6666666666667	38135,38121,38119,38061	60,20,15	26.6666666666667	60,15,5
13432	48123	Social	1.3	15	14	14	C	C	C	57	B	38103,38096,38092,38040	19	38103,38096,38092,38040	6,15,15,40	16.25	20,20,15,10
13432	48127	Social	1.3	20	NA	20	A	NA	A	57	B	38131,38114,38105,38059	20	38131,38114,38105,38059	20,20,20,20	26.75	20,15,15,57
13432	48131	Social	1.3	20	20	15	C	C	B	57	B	38132,38127,38103,38086	31.6666666666667	38132,38127,38103,38086	NA,20,15,60	28	14,NA,20,50
13432	48132	Social	1.3	NA	14	14	NA	C	C	57	B	38131,38121,38096,38078	13.75	38131,38121,38096,38078	20,15,15,5	13.75	20,15,5,15
13432	48136	Social	1.3	14	40	NA	C	B	NA	57	B	38117,38114,38065,38043	46	38117,38114,38065,38043	100,14,20,50	28.5	30,14,15,55
13432	48138	Social	1.3	12	21	18	C	C	C	57	B	38121,38114,38093,38069	25	38121,38114,38093,38069	55,20,15,10	22.75	55,15,5,16
13514	48140	Social	1.3	NA	16	16	NA	C	C	57	B	38200,38180,38164,38154	17	38200,38180,38164,38154	14,20,20,14	18.5	14,16,28,16
13514	48141	Social	1.3	8	8	8	A	A	A	57	B	38210,38199,38182,38158	21.75	38210,38199,38182,38158	16,40,16,15	25.25	15,20,16,50
13514	48142	Social	1.3	14	16	16	C	C	C	57	B	37581,38200,38163,38157	23.75	37581,38200,38163,38157	27,14,40,14	17.5	15,14,25,16
13514	48143	Social	1.3	15	14	14	C	C	C	57	B	38200,38199,38158,38150	20.5	38200,38199,38158,38150	16,12,40,14	17	15,NA,20,16
13514	48144	Social	1.3	10	15	15	C	C	C	57	B	37580,38171,38158,38145	17.25	37580,38171,38158,38145	16,14,25,14	17	15,14,25,14
13514	48145	Social	1.3	14	14	14	C	C	C	57	B	37580,38212,38144	12.6666666666667	37580,38212,38201,38144	14,14,10	14.3333333333333	14,14,15
13514	48149	Social	1.3	21	7	11	C	C	C	57	B	38209,38196,38175	9.16666666666667	38209,38201,38196,38175	4,7,16.5	14	10,16,16
13514	48150	Social	1.3	12	NA	NA	A	NA	NA	57	B	38199,38171,38163,38143	23.5	38199,38171,38163,38143	14,40,15,25	18.25	14,20,14,25
13514	48154	Social	1.3	14	14	57	C	C	C	57	B	37581,38175,38163,38140	23.5	37581,38175,38163,38140	14,NA,40,16.5	17.75	14,16,25,16
13514	48157	Social	1.3	27	15	40	C	C	C	57	B	38207,38183,38182,38142	18.5	38207,38183,38182,38142	14,25,20,15	26.5	16,25,15,50
13514	48158	Social	1.3	16	15	50	B	B	B	57	B	38336,38144,38143,38141	23.25	38336,38144,38143,38141	60,8,15,10	14.25	20,8,14,15
13514	48163	Social	1.3	14	14	14	C	C	C	57	B	38190,38154,38150,38142	20	38190,38154,38150,38142	12,14,14,40	16.6666666666667	NA,14,16,20
13514	48164	Social	1.3	20	16	60	A	C	B	57	B	38200,38140	14	38201,38200,38186,38140	NA,14	16	16,16
13514	48169	Social	1.3	20	25	NA	C	C	NA	57	B	38203,38198,38193,38190	33.75	38203,38198,38193,38190	25,40,50,20	29	58,20,16,22
13514	48171	Social	1.3	25	25	25	C	C	C	57	B	38214,38187,38150,38144	11	38214,38187,38150,38144	14,12,8,10	13.3333333333333	15,NA,10,15
13514	48175	Social	1.3	16.5	16	16	B	B	B	57	B	38203,38198,38154,38149	20	38203,38198,38154,38149	14,25,21,20	25.25	14,58,7,22
13514	48180	Social	1.3	20	28	20	B	B	B	57	B	38203,38199,38183,38140	26.6666666666667	38203,38199,38183,38140	NA,40,20,20	18.25	16,20,22,15
13514	48182	Social	1.3	15	50	50	B	B	B	57	B	38204,38157,38141	16.3333333333333	38204,38186,38157,38141	27,8,14	12.3333333333333	15,8,14
13514	48183	Social	1.3	20	15	NA	C	C	NA	57	B	38213,38193,38180,38157	29.25	38213,38193,38180,38157	27,20,20,50	18.25	15,14,28,16
13514	48187	Social	1.3	8	10	12	C	C	C	57	B	38336,38196,38171	29.6666666666667	38336,38196,38186,38171	60,4,25	18.3333333333333	20,10,25
13514	48190	Social	1.3	40	20	20	B	B	B	57	B	38214,38210,38169,38163	16	38214,38210,38169,38163	14,14,16,20	17.5	14,15,16,25
13514	48193	Social	1.3	50	16	16	B	B	B	57	B	38204,38183,38169	18	38204,38201,38183,38169	14,20,20	18	14,15,25
13514	48196	Social	1.3	4	10	10	C	C	C	57	B	38213,38210,38187,38149	16.25	38213,38210,38187,38149	20,21,16,8	11.75	14,7,16,10
13514	48198	Social	1.3	25	58	58	B	B	B	57	B	38212,38204,38175,38169	16.125	38212,38204,38175,38169	14,14,16.5,20	17.25	14,14,16,25
13514	48199	Social	1.3	40	20	NA	C	C	NA	57	B	38180,38150,38143,38141	13.75	38180,38150,38143,38141	12,8,15,20	16.6666666666667	NA,8,14,28
13514	48200	Social	1.3	14	16	14	C	C	C	57	B	38164,38143,38142,38140	16.3333333333333	38164,38143,38142,38140	NA,20,14,15	15.5	16,16,16,14
13514	48202	Social	1.3	20	55	55	B	B	B	57	B	38336,37581,37580,38212	32	38336,37581,37580,38212	60,14,40,14	18.25	20,14,25,14
13514	48203	Social	1.3	20	22	22	B	B	B	57	B	37581,38180,38175,38169	24.125	37581,38180,38175,38169	20,40,16.5,20	23.5	28,25,16,25
13514	48204	Social	1.3	14	14	14	C	C	C	57	B	38209,38198,38193,38182	24.25	38209,38198,38193,38182	25,50,7,15	35	58,16,16,50
13514	48207	Social	1.3	25	25	NA	C	C	NA	57	B	38336,38214,38209,38157	27	38336,38214,38209,38157	60,27,14,7	16.5	20,15,15,16
13514	48209	Social	1.3	7	16	16	A	C	B	57	B	37580,38207,38204,38149	18.5	37580,38207,38204,38149	14,21,14,25	15	14,7,14,25
13514	48210	Social	1.3	16	16	16	B	B	B	57	B	38196,38190,38141	17.3333333333333	38196,38190,38186,38141	4,8,40	12.6666666666667	10,8,20
13514	48212	Social	1.3	14	14	14	B	C	C	57	B	38213,38202,38198,38145	19.75	38213,38202,38198,38145	20,25,20,14	35.25	14,58,55,14
13514	48213	Social	1.3	20	14	14	C	C	C	57	B	38214,38212,38196,38183	13	38214,38212,38196,38183	14,4,14,20	13.5	15,10,14,15
13514	48214	Social	1.3	14	15	11	A	A	C	57	B	38213,38207,38190,38171	27.5	38213,38207,38190,38171	20,40,25,25	21	14,20,25,25
13514	48336	Social	1.3	60	20	30	C	C	C	57	B	38207,38202,38187,38158	17.25	38207,38202,38187,38158	16,20,25,8	26.25	15,55,25,10
13564	48421	Social	1.5	2	5	5	A	C	C	1	C	38651,38630,38629	13.6666666666667	38651,38630,38629,39248	25,14,2	10.2333333333333	15,14,1.7
13564	48423	Social	1.5	24	18	16	A	B	A	1	C	38660,38651,38639,38634	21.5	38660,38651,38639,38634	25,8,13,40	14.425	15,1,1.7,40
13564	48425	Social	1.5	20	1.3	1.3	C	C	C	1	C	39314,39313,39311,39303	10.375	39314,39313,39311,39303	11,0.5,25,5	8.5	2,2,25,5
13567	48428	Social	1.5	2	1	1	A	C	C	1	C	38452,38451,38439,38739	6.5	38452,38451,38439,38739	8,5,NA,NA	8.125	15,1.5,1,15
13567	48429	Social	1.5	7	10	3	A	A	C	1	C	39195,38746,38439,38430	19	39195,38746,38439,38430	NA,13,NA,25	15.75	16,12,15,20
13567	48430	Social	1.5	NA	16	16	NA	A	A	1	C	39195,39144,38453,38429	16	39195,39144,38453,38429	7,NA,25,NA	15.25	10,15,20,16
13567	48434	Social	1.5	NA	15	15	B	B	A	1	C	38910,38453,39281,38442	12.5	38910,38453,39281,38442	15,NA,10,NA	21.6666666666667	NA,15,45,5
13567	48439	Social	1.5	NA	15	10	NA	C	C	1	C	39307,38429,38428,38724	29.75	39307,38429,38428,38724	2,7,35,75	16	1,10,25,28
13567	48440	Social	1.5	10	5	15	A	A	A	1	C	38756,38741,38739,38732	7.33333333333333	38756,38741,38739,38732	NA,15,5,2	10.25	1,15,5,20
13567	48441	Social	1.5	20	15	12	A	A	A	1	C	38764,38759,38450,38756	11.75	38764,38759,38450,38756	20,2,20,5	16.25	5,20,25,15
13567	48442	Social	1.5	NA	5	5	NA	C	C	1	C	38764,38759,38741,38434	10	38764,38759,38741,38434	NA,5,20,5	15	15,5,25,15
13567	48444	Social	1.5	NA	NA	22	NA	NA	A	1	C	38455,38751,38724	33.6666666666667	38455,38751,38438,38724	60,6,35	29	60,2,25
13567	48447	Social	1.5	20	25	15	A	A	A	1	C	39307,39281,38751,38746	27.25	39307,39281,38751,38746	13,15,6,75	14	12,NA,2,28
13567	48450	Social	1.5	20	5	5	A	A	A	1	C	38455,38453,38749,38441	31	38455,38453,38749,38441	13,20,NA,60	22.75	1,15,15,60
13567	48451	Social	1.5	8	15	14	C	B	B	1	C	38739,38428,38724	18.5	38443,38739,38428,38724	2,NA,35	9	1,1,25
13567	48452	Social	1.5	5	1.5	1.5	C	C	C	1	C	38745,38428,38732,38723	12.25	38745,38428,38732,38723	2,15,18,14	10.25	1,15,18,7
13567	48453	Social	1.5	NA	15	NA	NA	A	C	1	C	38450,38745,38434,38430	17	38450,38745,38434,38430	NA,NA,20,14	10.75	16,15,5,7
13567	48455	Social	1.5	60	60	16.6	A	A	B	1	C	38910,38759,38450,38444	16.6666666666667	38910,38759,38450,38444	20,10,20,NA	25	5,45,25,NA
13566	48456	Social	1.5	25	25	15	B	B	B	1	C	38940,38890,38465,38817	17	38940,38890,38465,38817	16,20,15,NA	13.875	1.5,14,20,20
13566	48457	Social	1.5	NA	1.7	1.7	NA	A	C	1	C	38981,38940,38839	19.3333333333333	38981,38940,38839,38464	20,20,18	14.3333333333333	15,14,14
13566	48459	Social	1.5	7	15	15	A	A	A	1	C	38940,38933,38835,38463	28.75	38940,38933,38835,38463	30,25,20,40	15.875	15,1.5,14,33
13566	48463	Social	1.5	30	15	15	B	A	A	1	C	38933,38468,38839,38459	15.5	38933,38468,38839,38459	20,7,25,10	11.625	15,15,1.5,15
13566	48465	Social	1.5	15	20	15	A	A	A	1	C	38940,38473,38456	23.3333333333333	38484,38940,38473,38456	25,25,20	18	25,15,14
13566	48468	Social	1.5	10	15	15	C	C	C	1	C	38495,38474,38463,38792	18.75	38495,38474,38463,38792	30,0,20,25	15.25	15,1,30,15
13566	48473	Social	1.5	25	15	15	A	A	A	1	C	38493,38474,38898,38465	21.75	38493,38474,38898,38465	2,25,45,15	19.25	12,15,30,20
13566	48474	Social	1.5	25	15	15	A	A	A	1	C	38923,38473,38468	16.3333333333333	38982,38923,38473,38468	25,14,10	15	15,15,15
13567	48477	Social	1.5	14	14	14	A	B	B	1	C	39281,38756,38751,38724	14.5	39281,38756,38751,38724	15,6,2,35	15.6666666666667	NA,2,20,25
13566	48482	Social	1.5	15	15	15	A	A	A	1	C	38494,38953,38888,38842	18	38494,38953,38888,38842	20,25,18,9	17.75	20,22,14,15
13566	48485	Social	1.5	25	25	23	B	B	B	1	C	38981,38975,38494	22.6666666666667	38982,38981,38975,38494	20,30,18	19.6666666666667	20,25,14
13566	48486	Social	1.5	30	15	15	B	B	B	1	C	38981,38890,38888,38842	20.3333333333333	38981,38890,38888,38842	25,18,18,NA	17.5	22,14,14,20
13566	48489	Social	1.5	5	2	3	A	A	A	1	C	38495,38490	0	38982,38495,38490,38464	NA,0	1.15	1.3,1
13566	48490	Social	1.5	NA	1.3	NA	NA	C	NA	1	C	38975,38489,38953,38812	14.5	38975,38489,38953,38812	5,14,30,9	14	2,14,25,15
13566	48493	Social	1.5	2	12	13	C	A	A	1	C	38923,38913,38473,38781	14	38923,38913,38473,38781	15,25,14,2	12.75	20,15,15,1
13566	48494	Social	1.5	20	20	20	A	A	A	1	C	38962,38485,38482,38794	23.5	38962,38485,38482,38794	15,25,14,40	17.25	15,25,14,15
13566	48495	Social	1.5	0	1	1	C	C	C	1	C	38962,38489,38913,38468	14.25	38962,38489,38913,38468	5,40,10,2	8.25	2,15,15,1
13569	48499	Social	1.5	1	1	1	C	C	C	1	C	38536,39034,39027,38513	22.5	38536,39034,39027,38513	25,20,15,30	18.5	20,14,15,25
13569	48500	Social	1.5	0	10	10	C	A	A	1	C	38529,39034,38513	14.3333333333333	38529,39034,38513,39009	25,3,15	16.3333333333333	20,14,15
13569	48501	Social	1.5	18	14	14	A	B	B	1	C	39070,38517,38513,39003	10.5	39070,38517,38513,39003	25,5,NA,1.5	19.125	20,5,50,1.5
13569	48505	Social	1.5	2	2	2	C	C	C	1	C	39055,39039,39032,38518	26.25	39055,39039,39032,38518	14,14,62,15	7.75	7,14,8,2
13569	48508	Social	1.5	20	10	1	A	C	C	1	C	39071,38518,39022,38992	15.75	39071,38518,39022,38992	14,20,15,14	14.25	14,14,15,14
13569	48511	Social	1.5	NA	16.6	15	C	B	B	1	C	38533,39031,39027,38995	15.3333333333333	38533,39031,39027,38995	12,14,20,NA	14.5	12,12,14,20
13569	48513	Social	1.5	25	20	20	A	A	A	1	C	38537,38501,38500,38499	8.25	38537,38501,38500,38499	1,0,18,14	9.75	1,10,14,14
13569	48517	Social	1.5	5	5	5	C	C	C	1	C	39066,38522,38501	12.3333333333333	39066,38522,39009,38501	14,18,5	16	14,14,20
13569	48518	Social	1.5	14	14	14	A	A	A	1	C	39033,38508,38505	12.3333333333333	38531,39033,38508,38505	2,15,20	9	2,15,10
13569	48519	Social	1.5	15	16	15	B	B	B	1	C	39034,39031,38992	15.6666666666667	38531,39034,39031,38992	12,20,15	13.6666666666667	12,14,15
13569	48521	Social	1.5	10	15	15	A	A	A	1	C	38536,38522,39027,39023	18	38536,38522,39027,39023	14,20,30,8	16.25	14,14,25,12
13569	48522	Social	1.5	14	14	14	A	B	A	1	C	38537,39032,38521,38517	10.75	38537,39032,38521,38517	5,10,14,14	10.25	5,15,7,14
13569	48525	Social	1.5	65	15	15	A	A	A	1	C	39066,38536,39026,39022	14	39066,38536,39026,39022	15,6,30,5	21	15,24,25,20
13569	48527	Social	1.5	20	3	3	A	C	C	1	C	39049,39039,39031,39026	24	39049,39039,39031,39026	12,62,6,16	14	12,8,24,12
13569	48529	Social	1.5	3	14	14	A	A	C	1	C	39023,38500,38995,38992	10.5	39023,38500,38995,38992	20,14,0,8	12	14,12,10,12
13569	48533	Social	1.5	NA	20	20	NA	A	A	1	C	38537,39066,39055,38511	11.3333333333333	38537,39066,39055,38511	NA,15,14,5	13.15	16.6,2,14,20
13569	48536	Social	1.5	30	25	25	A	A	A	1	C	39032,38525,38521,38499	22.5	39032,38525,38521,38499	1,65,10,14	9.5	1,15,15,7
13569	48537	Social	1.5	14	14	14	A	A	A	1	C	38533,39040,38522,38513	26.3333333333333	38533,39040,38522,38513	25,14,40,NA	23.5	20,14,40,20
13568	48538	Social	1.5	1	15	12	C	A	A	1	C	39156,39130,38560,38556	18	39156,39130,38560,38556	40,12,NA,2	7.675	1.7,16,12,1
13568	48539	Social	1.5	30	20	20	A	A	A	1	C	39165,38575,38566,38558	22.5	39165,38575,38566,38558	14,16,50,10	13.25	14,12,15,12
13568	48546	Social	1.5	10	12	10	C	A	A	1	C	39168,38562,38558,38549	14.75	39168,38562,38558,38549	14,14,16,15	7	1,14,NA,6
13568	48549	Social	1.5	14	1	1	A	A	C	1	C	39168,38582,38577,38546	9.925	39168,38582,38577,38546	10,12,1.7,16	12	12,12,12,NA
13568	48554	Social	1.5	NA	57	57	NA	A	A	1	C	38575,38562,38559,39084	38.3333333333333	38575,38562,38559,39084	50,50,15,NA	10.5	20,15,6,1
13568	48556	Social	1.5	40	1.7	12	A	C	A	1	C	38585,39124,38559,38538	8.33333333333333	38585,39124,38559,38538	14,1,10,NA	10	14,15,10,1
13568	48558	Social	1.5	14	14	1	A	B	C	1	C	38587,38546,39084,38539	24.5	38587,38546,39084,38539	10,30,50,8	13.5	12,20,20,2
13568	48559	Social	1.5	NA	1	1	NA	C	C	1	C	39142,38556,38554,39080	25	39142,38556,38554,39080	40,10,NA,NA	15.55	1.7,2,57,1.5
13568	48560	Social	1.5	NA	12	12	NA	A	A	1	C	38577,39156,39135,38538	10	38577,39156,39135,38538	12,1,25,2	10.5	12,15,14,1
13568	48561	Social	1.5	14	15	0	A	A	C	1	C	38579,39151,39146,39142	16	38579,39151,39146,39142	20,NA,14,14	9.875	14,1.5,10,14
13568	48562	Social	1.5	15	6	1	C	C	C	1	C	38584,39141,38554,38546	8.33333333333333	38584,39141,38554,38546	10,NA,1,14	21	12,57,1,14
13568	48566	Social	1.5	16	12	6	C	C	C	1	C	38580,39135,39115,38539	19.75	38580,39135,39115,38539	30,14,25,10	14	20,12,14,10
13568	48567	Social	1.5	20	15	15	A	A	A	1	C	38583,39146,39130,39115	15.25	38583,39146,39130,39115	25,12,10,14	12.5	10,16,10,14
13568	48575	Social	1.5	50	15	15	B	A	B	1	C	39130,38554,39084,38539	30.6666666666667	39130,38554,39084,38539	30,50,NA,12	28.25	20,20,57,16
13568	48577	Social	1.5	12	12	10	A	A	A	1	C	39146,38560,38549	14	39146,38560,39108,38549	14,NA,14	9	1,12,14
13568	48578	Social	1.5	24	12	2	A	A	A	1	C	38587,38585,39168,38582	9.925	38587,38585,39168,38582	14,1.7,8,16	9.33333333333333	14,12,2,NA
13568	48579	Social	1.5	20	14	14	A	A	A	1	C	38585,39130,39124,38561	12.5	38585,39130,39124,38561	14,12,10,14	13.75	14,16,10,15
13568	48580	Social	1.5	14	12	14	A	A	A	1	C	39164,39151,39146,38566	11.5	39164,39151,39146,38566	16,2,14,14	12.5	12,14,10,14
13568	48581	Social	1.5	40	5	NA	A	C	NA	1	C	38587,38584,39164,39115	5.25	38587,38584,39164,39115	10,1,8,2	6.75	10,1,2,14
13568	48582	Social	1.5	1.7	12	6	C	A	C	1	C	38583,38578,39151,38549	19.25	38583,38578,39151,38549	14,24,25,14	8.25	1,12,10,10
13568	48583	Social	1.5	25	10	12	A	B	A	1	C	38584,38582,38567	7.56666666666667	38584,38582,39150,38567	1.7,1,20	9.33333333333333	12,1,15
13568	48584	Social	1.5	1	1	1	A	C	C	1	C	38583,38581,39142,38562	26.6666666666667	38583,38581,39142,38562	40,25,15,NA	5.625	5,10,6,1.5
13568	48585	Social	1.5	14	14	14	A	A	A	1	C	38579,38578,38556,39080	23.5	38579,38578,38556,39080	24,20,40,10	7.425	12,14,1.7,2
13568	48587	Social	1.5	8	2	2	C	C	C	1	C	38581,38578,39141,38558	23	38581,38578,39141,38558	40,24,14,14	11.25	5,12,14,14
13565	48588	Social	1.5	7	15	7	A	C	A	1	C	38614,39194,38601,38598	18.75	38614,39194,38601,38598	10,40,10,15	14.25	1,35,10,11
13565	48592	Social	1.5	14	14	14	A	B	B	1	C	38625,39189,39184,39179	34	38625,39189,39184,39179	14,NA,38,50	29.3333333333333	14,NA,24,50
13567	48594	Social	1.5	14	53	12	A	A	A	1	C	38600,39144,39281,38749	14	38600,39144,39281,38749	14,13,15,NA	10.3333333333333	14,1,NA,16
13565	48597	Social	1.5	14	14	14	A	A	A	1	C	38613,39189,38599,39171	30.5	38613,39189,38599,39171	50,20,38,14	16.25	15,12,24,14
13565	48598	Social	1.5	40	35	35	A	A	A	1	C	38626,38602,38599,38588	33	38626,38602,38599,38588	50,45,7,30	22.5	15,35,15,25
13565	48599	Social	1.5	50	15	16	B	B	B	1	C	39206,38598,38597,39170	20.5	39206,38598,38597,39170	14,40,14,14	19.25	14,35,14,14
13567	48600	Social	1.5	14	14	14	A	A	A	1	C	38594,38756,38746	9.66666666666667	38594,38460,38756,38746	13,14,2	28.3333333333333	12,53,20
13565	48601	Social	1.5	10	1	1	A	A	B	1	C	39219,38614,39202,38588	25.5	39219,38614,39202,38588	15,65,7,15	18.5	15,33,15,11
13565	48602	Social	1.5	45	35	35	B	B	B	1	C	38615,38611,38598,39181	21.4333333333333	38615,38611,38598,39181	40,10,NA,14.3	22.075	35,14,25,14.3
13565	48603	Social	1.5	7	10	12	A	A	A	1	C	38616,39202,39183,39169	15	38616,39202,39183,39169	15,15,20,10	13	15,15,10,12
13565	48606	Social	1.5	20	14	10	A	C	C	1	C	38616,39219,39200,39188	23.75	38616,39219,39200,39188	65,15,5,10	16.25	33,15,5,12
13565	48611	Social	1.5	NA	25	25	NA	B	B	1	C	39232,38616,38602,39188	22.5	39232,38616,38602,39188	45,15,10,20	20.5	35,15,12,20
13565	48613	Social	1.5	14	14	14	A	A	A	1	C	39194,38597,39171,39169	14.75	39194,38597,39171,39169	15,20,14,10	12.75	15,12,14,10
13565	48614	Social	1.5	15	11	11	C	C	C	1	C	38601,39171,39170,38588	12.75	38601,39171,39170,38588	10,14,20,7	10.5	1,14,12,15
13565	48615	Social	1.5	14.3	14.3	14.3	A	A	A	1	C	38626,39194,38602,39188	25	38626,39194,38602,39188	45,15,10,30	21.25	35,15,10,25
13565	48616	Social	1.5	10	12	13	A	B	B	1	C	38619,38611,38606,38603	13.5	38619,38611,38606,38603	7,20,NA,NA	12.625	10,14,25,1.5
13565	48617	Social	1.5	NA	30	15	NA	A	B	1	C	39241,38624,38619,39183	16.6666666666667	39241,38624,38619,39183	20,NA,15,15	6.55	10,1.5,1.7,13
13565	48619	Social	1.5	NA	1.5	1.5	NA	A	C	1	C	38625,38617,38616,39181	23.3333333333333	38625,38617,38616,39181	10,10,NA,50	26.5	14,12,30,50
13565	48624	Social	1.5	15	1.7	1.7	A	C	C	1	C	39233,38617,39206,39189	29	39233,38617,39206,39189	14,38,NA,35	20.75	14,24,30,15
13565	48625	Social	1.5	50	50	10	B	B	B	1	C	38619,39220,39179,38592	10.3333333333333	38619,39220,39179,38592	14,14,3,NA	8.125	14,14,3,1.5
13565	48626	Social	1.5	30	25	16	A	A	A	1	C	38615,39220,38598,39170	17.825	38615,39220,38598,39170	14,40,3,14.3	16.575	14,35,3,14.3
13564	48629	Social	1.5	14	14	14	A	A	A	1	C	39313,38421,38650,38645	1.375	39313,38421,38650,38645	2,1,2,0.5	2.375	1.5,1,5,2
13564	48630	Social	1.5	2	1.7	1.7	A	C	C	1	C	38421,37163,38647,38641	9.33333333333333	38421,37163,38647,38641	NA,12,14,2	8.5	12,3,14,5
13564	48633	Social	1.5	50	20	15	B	B	B	1	C	39311,39264,38647,38634	19.25	39311,39264,38647,38634	50,8,14,5	11.25	25,1,14,5
13564	48634	Social	1.5	8	1	1.5	C	C	C	1	C	39311,39303,38423,38633	26	39311,39303,38423,38633	50,24,25,5	17	20,18,25,5
13564	48639	Social	1.5	13	1.7	1.7	C	C	C	1	C	39297,38423,38664,39265	9.5	39297,38423,38664,39265	2,8,4,24	12	1,27,2,18
13564	48641	Social	1.5	12	3	2	C	C	C	1	C	37163,39264,38650,38630	17.6666666666667	37163,39264,38650,38630	NA,50,2,1	9.925	12,25,1.7,1
13564	48645	Social	1.5	2	1.5	1.5	C	C	C	1	C	39293,38655,38654,38629	24.75	39293,38655,38654,38629	50,14,20,15	12.575	10,14,25,1.3
13564	48647	Social	1.5	14	14	14	A	A	A	1	C	39314,38633,38630,39250	23.25	39314,38633,38630,39250	2,50,11,30	14.925	1.7,20,2,36
13564	48650	Social	1.5	1	1	1	C	C	C	1	C	38659,39258,38641,38629	11.5	38659,39258,38641,38629	10,14,12,10	7	1,14,3,10
13564	48651	Social	1.5	25	15	10	A	C	C	1	C	38423,38421,38658	10.3333333333333	38423,38421,38658,39248	2,5,24	9.33333333333333	5,5,18
13564	48652	Social	1.5	40	40	34	A	A	A	1	C	38675,38660,38659	28.3333333333333	38675,38668,38660,38659	10,40,35	26.6666666666667	10,40,30
13564	48653	Social	1.5	25	30	18	A	A	C	1	C	38675,37163,38655	27.5	38675,37163,38655,39248	NA,20,35	22.3333333333333	12,25,30
13564	48654	Social	1.5	15	1.3	1.3	C	C	C	1	C	38677,38658,38645,39250	19.25	38677,38658,38645,39250	2,5,40,30	16.875	1.5,5,25,36
13564	48655	Social	1.5	20	25	27	A	A	A	1	C	39304,38660,38653,38645	25	39304,38660,38653,38645	2,25,40,33	26.125	1.5,30,40,33
13564	48658	Social	1.5	5	5	8	C	C	C	1	C	39299,39272,38654,38651	17.5	39299,39272,38654,38651	25,25,15,5	12.075	25,15,1.3,7
13564	48659	Social	1.5	10	10	10	C	C	C	1	C	39299,38652,38650	15.3333333333333	39306,39299,38652,38650	40,1,5	16	40,1,7
13564	48660	Social	1.5	40	40	35	A	B	B	1	C	38677,38423,38655,38652	31	38677,38423,38655,38652	40,20,40,24	27	40,25,25,18
13564	48664	Social	1.5	4	2	2	C	C	C	1	C	39304,39299,39272,38639	19	39304,39299,39272,38639	25,13,33,5	16.675	25,1.7,33,7
13564	48675	Social	1.5	35	30	30	A	A	B	1	C	39313,38653,39265,38652	16.875	39313,38653,39265,38652	2,40,25,0.5	18.25	1,40,30,2
13564	48677	Social	1.5	40	25	25	B	B	B	1	C	39297,38660,38654	21	39297,38668,38660,38654	8,15,40	22.7666666666667	27,1.3,40
13567	48723	Social	1.5	18	18	10	A	A	A	1	C	38452,38745,38741	8	38452,38443,38745,38741	5,5,14	4.5	1.5,5,7
13567	48724	Social	1.5	35	25	15	A	A	A	1	C	38477,38451,38444,38439	11	38477,38451,38444,38439	8,NA,14,NA	14.6666666666667	15,15,14,NA
13567	48732	Social	1.5	15	15	5	A	A	C	1	C	39277,38452,38440	8.33333333333333	39277,38452,38440,38438	5,10,10	3.83333333333333	1.5,5,5
13567	48739	Social	1.5	NA	1	1	NA	C	A	1	C	38451,38746,38440,38428	8.25	38451,38746,38440,38428	8,2,10,13	8.25	15,1,5,12
13567	48741	Social	1.5	5	5	5	A	A	A	1	C	39277,38442,38440,38723	12.6666666666667	39277,38442,38440,38723	10,18,10,NA	8.25	5,18,5,5
13567	48745	Social	1.5	14	7	8	C	C	C	1	C	38453,38452,38751,38723	9.66666666666667	38453,38452,38751,38723	5,18,NA,6	9.125	1.5,18,15,2
13567	48746	Social	1.5	13	12	12.5	A	A	A	1	C	38600,38447,38739,38429	13.6666666666667	38600,38447,38739,38429	NA,7,14,20	12.5	1,10,14,25
13567	48749	Social	1.5	13	1	16	A	A	A	1	C	38594,38450	17	38594,38450,38443,38438	14,20	29	53,5
13567	48751	Social	1.5	6	2	1	A	A	C	1	C	38477,38447,38444,38745	16	38477,38447,38444,38745	14,NA,20,14	15.3333333333333	14,NA,25,7
13567	48756	Social	1.5	2	20	20	A	A	A	1	C	38600,38477,38441,38440	14.5	38600,38477,38441,38440	14,10,20,14	12	14,5,15,14
13567	48759	Social	1.5	20	25	20	A	B	B	1	C	39144,38455,38442,38441	40	39144,38455,38442,38441	20,60,NA,NA	24	15,60,5,16
13567	48763	Social	1.5	35	35	18	A	A	A	1	C	39307,39277,39195,39144	36.6666666666667	39307,39277,39195,39144	10,25,NA,75	17.25	5,20,16,28
13567	48764	Social	1.5	5	15	15	B	A	A	1	C	39277,38442,38441	15	39277,38443,38442,38441	20,10,NA	8.33333333333333	15,5,5
13566	48781	Social	1.5	15	20	17	A	A	A	1	C	38493,38933,38898,38835	28	38493,38933,38898,38835	2,25,40,45	19.125	12,1.5,33,30
13566	48792	Social	1.5	20	30	20	C	A	C	1	C	38975,38468,38835,38794	23.5	38975,38468,38835,38794	14,40,30,10	21.75	14,33,25,15
13566	48794	Social	1.5	14	14	14	A	B	B	1	C	38975,38494,38792	23.3333333333333	38975,38494,38484,38792	20,20,30	25	20,30,25
13566	48812	Social	1.5	14	14	NA	A	A	NA	1	C	38490,38923,38888	16	38490,38484,38923,38888	NA,14,18	10.1	1.3,15,14
13566	48817	Social	1.5	16	1.5	1.3	A	C	C	1	C	38981,38888,38839,38456	20.25	38981,38888,38839,38456	25,20,18,18	17	25,15,14,14
13566	48835	Social	1.5	40	33	33	A	A	A	1	C	38792,38459,38781	14	38982,38792,38459,38781	15,7,20	21.6666666666667	20,15,30
13566	48839	Social	1.5	20	15	10	A	A	A	1	C	38913,38817,38463,38457	16	38913,38817,38463,38457	30,16,NA,2	4.8	15,1.5,1.7,1
13566	48842	Social	1.5	25	22	18	A	A	A	1	C	38486,38482,38917,38913	15.5	38486,38482,38917,38913	15,30,15,2	11.5	15,15,15,1
13566	48888	Social	1.5	18	14	12	A	A	A	1	C	38486,38482,38817,38812	18.75	38486,38482,38817,38812	15,30,14,16	11.375	15,15,14,1.5
13566	48890	Social	1.5	NA	20	1.7	NA	C	C	1	C	38486,38933,38902,38456	35	38486,38933,38902,38456	30,25,25,60	15.375	15,25,1.5,20
13566	48898	Social	1.5	45	30	20	C	C	C	1	C	38953,38473,38781	16.3333333333333	38953,38473,38464,38781	15,25,9	16.6666666666667	20,15,15
13566	48902	Social	1.5	60	20	10	A	A	A	1	C	38962,38917,38890	27.5	38962,38917,38890,38464	40,15,NA	16.6666666666667	15,15,20
13567	48910	Social	1.5	10	45	30	A	B	B	1	C	39195,38455,38434	42.5	39195,38460,38455,38434	NA,60,25	31.6666666666667	15,60,20
13566	48913	Social	1.5	2	1	1	C	C	C	1	C	38495,38493,38842,38839	11.75	38495,38493,38842,38839	2,20,0,25	12.5	12,15,1,22
13566	48917	Social	1.5	15	15	15	A	A	A	1	C	38953,38902,38842	31.3333333333333	38953,38484,38902,38842	25,9,60	19	22,15,20
13566	48923	Social	1.5	14	15	14	A	B	B	1	C	38962,38493,38474,38812	20.25	38962,38493,38474,38812	2,14,40,25	14	12,14,15,15
13566	48933	Social	1.5	25	1.5	1.5	A	A	A	1	C	38890,38463,38459,38781	17.3333333333333	38890,38463,38459,38781	30,15,7,NA	17.5	15,20,15,20
13566	48940	Social	1.5	20	14	14	C	A	A	1	C	38465,38459,38457,38456	15.6666666666667	38465,38459,38457,38456	25,7,NA,15	15.425	25,15,1.7,20
13566	48953	Social	1.5	9	15	15	B	B	B	1	C	38490,38482,38917,38898	25	38490,38482,38917,38898	15,NA,45,15	15.325	15,1.3,30,15
13566	48962	Social	1.5	40	15	15	A	A	A	1	C	38495,38494,38923,38902	23.5	38495,38494,38923,38902	20,0,14,60	14	20,1,15,20
13566	48975	Social	1.5	30	25	20	A	A	A	1	C	38490,38485,38794,38792	19.6666666666667	38490,38485,38794,38792	25,NA,14,20	17.575	25,1.3,14,30
13566	48981	Social	1.5	18	14	12	A	B	C	1	C	38486,38485,38817,38457	23.6666666666667	38486,38485,38817,38457	25,30,16,NA	10.8	25,15,1.5,1.7
13569	48992	Social	1.5	20	14	13.3	A	A	A	1	C	38529,38519,39023,38508	11.5	38529,38519,39023,38508	15,20,3,8	13	16,10,14,12
13569	48995	Social	1.5	14	12	14	C	C	A	1	C	39071,38529,39022,38511	10.6666666666667	39071,38529,39022,38511	NA,15,3,14	14.9	16.6,15,14,14
13569	49003	Social	1.5	NA	50	60	NA	B	B	1	C	39070,39061,39039,38501	32.875	39070,39061,39039,38501	62,18,50,1.5	18.375	8,14,50,1.5
13569	49022	Social	1.5	15	15	15	A	B	B	1	C	38525,38508,38995	33	38525,38508,39009,38995	65,14,20	12.3333333333333	15,12,10
13569	49023	Social	1.5	8	12	12	A	A	A	1	C	39039,38529,38521,38992	23.75	39039,38529,38521,38992	10,62,20,3	12.75	15,8,14,14
13569	49026	Social	1.5	6	24	14	A	A	A	1	C	39033,38527,38525	33.3333333333333	38531,39033,38527,38525	65,20,15	11	15,3,15
13569	49027	Social	1.5	20	14	14	A	A	C	1	C	39049,38521,38511,38499	9	39049,38521,38511,38499	1,10,NA,16	11.15	1,15,16.6,12
13569	49031	Social	1.5	12	12	12	A	A	A	1	C	39064,38527,38519,38511	20	39064,38527,38519,38511	15,20,NA,25	13.9	16,3,16.6,20
13569	49032	Social	1.5	14	7	8	A	A	A	1	C	39064,38536,38522,38505	17.75	39064,38536,38522,38505	14,2,30,25	15.25	14,2,25,20
13569	49033	Social	1.5	15	15	15	A	A	A	1	C	39061,39049,38518,39026	21.5	39061,39049,38518,39026	14,6,16,50	25	14,24,12,50
13569	49034	Social	1.5	15	15	15	A	B	A	1	C	38519,38500,38499	5.33333333333333	38519,39009,38500,38499	1,15,0	9	1,16,10
13569	49039	Social	1.5	62	8	14	B	C	C	1	C	38527,39023,38505,39003	10	38527,39023,38505,39003	2,20,NA,8	16.75	2,3,50,12
13569	49040	Social	1.5	40	40	30	B	B	B	1	C	38537,39071,39070,39061	19.875	38537,39071,39070,39061	14,50,14,1.5	19.875	14,50,14,1.5
13569	49049	Social	1.5	16	12	6	C	C	C	1	C	39055,39033,38527,39027	17.5	39055,39033,38527,39027	20,15,20,15	8.5	3,15,14,2
13569	49055	Social	1.5	15	2	2	C	C	C	1	C	39070,38533,39049,38505	6.5	39070,38533,39049,38505	2,16,NA,1.5	8.875	2,12,20,1.5
13569	49061	Social	1.5	50	50	15	B	A	A	1	C	39064,39040,39033,39003	26.6666666666667	39064,39040,39033,39003	15,40,NA,25	31.25	15,40,50,20
13569	49064	Social	1.5	25	20	23	A	A	A	1	C	39066,39061,39032,39031	20.25	39066,39061,39032,39031	12,14,50,5	22.25	12,7,50,20
13569	49066	Social	1.5	5	20	5	A	A	A	1	C	39064,38533,38525,38517	31.6666666666667	39064,38533,38525,38517	5,65,NA,25	15	5,15,20,20
13569	49070	Social	1.5	1.5	1.5	1.5	C	C	C	1	C	39055,39040,39003,38501	24.3333333333333	39055,39040,39003,38501	40,18,15,NA	26.5	40,14,2,50
13569	49071	Social	1.5	14	14	1	C	A	C	1	C	39040,38508,38995	24.6666666666667	38531,39040,38508,38995	40,14,20	20.6666666666667	40,12,10
13568	49080	Social	1.5	10	2	1.7	A	C	C	1	C	38585,39156,38559,39115	8.66666666666667	38585,39156,38559,39115	14,10,NA,2	6.5	14,10,1,1
13568	49084	Social	1.5	50	20	20	B	A	A	1	C	39156,38575,38558,38554	22	39156,38575,38558,38554	NA,14,50,2	21.75	57,14,15,1
13568	49115	Social	1.5	10	10	10	A	A	A	1	C	38581,38567,38566,39080	21.5	38581,38567,38566,39080	40,10,16,20	8.5	5,2,12,15
13568	49124	Social	1.5	10	10	9	C	C	C	1	C	38579,39151,38556	24.6666666666667	38579,39151,38556,39108	20,40,14	8.56666666666667	14,1.7,10
13568	49130	Social	1.5	12	16	16	A	B	B	1	C	38579,38575,38567,38538	22.75	38579,38575,38567,38538	20,1,50,20	14.75	14,15,15,15
13568	49135	Social	1.5	25	14	1	B	A	C	1	C	39165,39141,38566,38560	13.3333333333333	39165,39141,38566,38560	NA,16,10,14	12.5	12,12,12,14
13568	49141	Social	1.5	14	14	14	A	B	B	1	C	38587,39135,38562	16	38587,39150,39135,38562	25,8,15	7.33333333333333	14,2,6
13568	49142	Social	1.5	NA	1.5	1.7	NA	C	C	1	C	38584,39165,38561,38559	8.33333333333333	38584,39165,38561,38559	1,10,14,NA	7.25	1,12,15,1
13567	49144	Social	1.5	NA	16	16	NA	B	B	1	C	38594,38763,38759,38430	23	38594,38763,38759,38430	NA,14,20,35	32.25	16,53,25,35
13568	49146	Social	1.5	14	14	1	B	A	C	1	C	38580,38577,38567,38561	15	38580,38577,38567,38561	12,14,14,20	13.5	12,12,15,15
13568	49151	Social	1.5	14	10	14	A	C	A	1	C	38582,38580,39124,38561	9.925	38582,38580,39124,38561	1.7,14,10,14	12.25	12,12,10,15
13568	49156	Social	1.5	2	1	1	C	C	C	1	C	38560,39084,39080,38538	20.3333333333333	38560,39084,39080,38538	1,10,50,NA	12.25	15,2,20,12
13568	49164	Social	1.5	2	14	1	C	A	C	1	C	39168,38581,38580	23.3333333333333	39168,38581,38580,39108	40,14,16	8.5	5,12,NA
13568	49165	Social	1.5	10	12	12	C	C	A	1	C	39142,39135,38539	27.5	39150,39142,39135,38539	30,25,NA	11.8333333333333	20,14,1.5
13568	49168	Social	1.5	16	NA	NA	C	NA	NA	1	C	39164,38578,38549,38546	12.5	39164,38578,38549,38546	10,14,24,2	9.75	12,1,12,14
13565	49169	Social	1.5	15	15	15	A	A	A	1	C	39231,38613,38603,39184	11.6666666666667	39231,38613,38603,39184	7,NA,14,14	18	10,NA,30,14
13565	49170	Social	1.5	14	14	14	B	B	B	1	C	38626,38614,38599,39183	28.75	38626,38614,38599,39183	50,20,30,15	15.25	15,10,25,11
13565	49171	Social	1.5	20	12	12	A	A	A	1	C	38614,38613,39184,38597	14.3333333333333	38614,38613,39184,38597	14,NA,14,15	13	14,NA,14,11
13565	49179	Social	1.5	14	14	14	A	A	A	1	C	38625,39232,39219,38592	37.25	38625,39232,39219,38592	14,65,50,20	29.25	14,33,50,20
13565	49181	Social	1.5	10	14	14	A	A	A	1	C	38619,39219,39209,38602	41.3333333333333	38619,39219,39209,38602	45,14,65,NA	20.375	35,12,33,1.5
13565	49183	Social	1.5	20	10	20	A	B	B	1	C	38617,39200,38603,39170	8.66666666666667	38617,39200,38603,39170	7,14,5,NA	14.75	10,14,5,30
13565	49184	Social	1.5	NA	NA	NA	NA	NA	NA	1	C	39241,38592,39171,39169	16	39241,38592,39171,39169	15,20,14,15	13.5	15,12,14,13
13565	49188	Social	1.5	15	15	15	C	C	A	1	C	38615,38611,38606,39206	16.1	38615,38611,38606,39206	20,NA,14,14.3	16.825	14,25,14,14.3
13565	49189	Social	1.5	38	24	24	B	B	B	1	C	38624,39203,38597,38592	14.25	38624,39203,38597,38592	14,14,14,15	10.925	14,14,14,1.7
13565	49194	Social	1.5	10	10	10	C	C	C	1	C	38615,38613,39200,38588	10.075	38615,38613,39200,38588	7,5,14,14.3	12.075	15,5,14,14.3
13567	49195	Social	1.5	25	20	23	C	C	C	1	C	38910,38763,38430,38429	17.3333333333333	38910,38763,38430,38429	NA,7,10,35	26.5	16,10,45,35
13565	49200	Social	1.5	5	5	5	A	A	A	1	C	39233,38606,39194,39183	21.25	39233,38606,39194,39183	20,20,10,35	12.25	14,10,10,15
13565	49202	Social	1.5	15	15	15	A	A	A	1	C	39231,39203,38603,38601	11.25	39231,39203,38603,38601	10,7,14,14	13.75	1,10,14,30
13565	49203	Social	1.5	14	14	14	A	A	A	1	C	39241,39209,39202,39189	20.5	39241,39209,39202,39189	15,14,38,15	16	15,12,24,13
13565	49206	Social	1.5	14	14	14	A	A	A	1	C	38624,39231,39188,38599	23.5	38624,39231,39188,38599	50,15,15,14	15.425	15,15,1.7,30
13565	49209	Social	1.5	14	12	12	A	A	A	1	C	39233,39231,39203,39181	18.25	39233,39231,39203,39181	10,14,14,35	18.25	14,14,30,15
13565	49219	Social	1.5	65	33	25	B	B	B	1	C	38606,38601,39181,39179	13.5	38606,38601,39181,39179	10,20,14,10	10.75	1,14,14,14
13565	49220	Social	1.5	3	3	3	C	C	C	1	C	39241,38626,38625,39232	28.75	39241,38626,38625,39232	50,30,20,15	27	50,25,20,13
13565	49231	Social	1.5	14	30	14	C	A	A	1	C	39209,39206,39202,39169	14.5	39209,39206,39202,39169	15,15,14,14	14	15,15,14,12
13565	49232	Social	1.5	20	20	20	A	A	A	1	C	39233,39220,38611,39179	17.3333333333333	39233,39220,38611,39179	14,NA,3,35	14.25	14,25,3,15
13565	49233	Social	1.5	35	15	10	C	C	C	1	C	38624,39232,39209,39200	13.5	38624,39232,39209,39200	14,5,15,20	9.675	12,5,1.7,20
13565	49241	Social	1.5	15	13	15	A	A	A	1	C	38617,39220,39203,39184	8.5	38617,39220,39203,39184	14,3,NA,NA	15.6666666666667	14,3,NA,30
13564	49250	Social	1.5	30	36	36	A	B	B	1	C	39299,37163,38654,38647	11.3333333333333	39299,37163,38654,38647	NA,14,15,5	8.575	12,14,1.3,7
13564	49258	Social	1.5	10	1	1	C	C	C	1	C	39313,39265,38650	1.16666666666667	39313,39265,38650,39248	2,1,0.5	1.33333333333333	1,1,2
13564	49264	Social	1.5	50	25	25	B	B	A	1	C	39272,38641,38633	29	39306,39272,38641,38633	25,50,12	16	25,20,3
13564	49265	Social	1.5	2	1	1	A	A	A	1	C	38675,39258,38639	19.3333333333333	38675,38668,39258,38639	10,13,35	10.9	1,1.7,30
13564	49272	Social	1.5	25	25	15	A	A	A	1	C	39314,38664,38658,39264	17.5	39314,38664,38658,39264	50,4,5,11	8.5	25,2,5,2
13567	49277	Social	1.5	10	5	3	C	C	C	1	C	38764,38763,38741,38732	15	38764,38763,38741,38732	15,5,35,5	17.5	15,5,35,15
13567	49281	Social	1.5	15	NA	NA	A	NA	NA	1	C	38594,38477,38447,38434	16	38594,38477,38447,38434	NA,14,14,20	26.75	15,53,14,25
13564	49293	Social	1.5	50	10	10	A	C	C	1	C	39314,39297,38645	7	39314,39306,39297,38645	8,2,11	10.1666666666667	27,1.5,2
13564	49297	Social	1.5	8	27	8	A	A	B	1	C	39311,39293,38677,38639	27	39311,39293,38677,38639	50,13,40,5	10.425	10,1.7,25,5
13564	49299	Social	1.5	5	7	7	A	A	A	1	C	38664,38659,38658,39250	12.25	38664,38659,38658,39250	4,5,10,30	13.25	2,5,10,36
13564	49303	Social	1.5	25	25	25	C	C	C	1	C	39304,38425,38634	20.3333333333333	39304,38425,38668,38634	8,20,33	11.7666666666667	1,1.3,33
13564	49304	Social	1.5	33	33	33	A	A	A	1	C	39303,38664,38655	16.3333333333333	39306,39303,38664,38655	20,4,25	17.3333333333333	25,2,25
13567	49307	Social	1.5	75	28	25	A	C	C	1	C	38763,38447,38439	27.5	38460,38763,38447,38439	NA,20,35	25	15,25,35
13564	49311	Social	1.5	5	5	5	A	A	A	1	C	39297,38425,38634,38633	21.5	39297,38425,38634,38633	8,50,8,20	12.325	27,20,1,1.3
13564	49313	Social	1.5	0.5	2	2	C	C	C	1	C	38675,38425,39258,38629	19.75	38675,38425,39258,38629	10,14,35,20	11.575	1,14,30,1.3
13564	49314	Social	1.5	11	2	2	A	C	C	1	C	39293,38425,39272,38647	27.25	39293,38425,39272,38647	25,50,14,20	12.575	25,10,14,1.3
13584	49658	Social	1.2	5	5	5	A	A	A	0.5	A	39663,40632,40336,40312	8.725	39663,40632,40336,40312	0.9,24,0,10	13	16,21,0,15
13584	49663	Social	1.2	0.9	16	1.7	A	B	A	0.5	A	39658,40626,40326	36.6666666666667	39669,39658,40626,40326	5,90,15	8.33333333333333	5,15,5
13584	49678	Social	1.2	50	50	50	A	A	A	0.5	A	40351,40632,40312,40309	31.25	40351,40632,40312,40309	75,40,0,10	27.75	66,30,0,15
13584	49679	Social	1.2	10	40	10	A	B	B	0.5	A	40349,40632,40611,40606	29	40349,40632,40611,40606	5,100,1,10	10.25	5,7,14,15
13584	49686	Social	1.2	12	12	12	A	A	A	0.5	A	40634,40632,40622,40320	33.75	40634,40632,40622,40320	50,5,10,70	31.25	40,5,15,65
13583	49690	Social	1.2	50	10	25	A	A	A	0.5	A	40687,40653,40645,39721	7.66666666666667	40687,40653,40645,39721	10,13,NA,0	27	20,23,30,35
13583	49694	Social	1.2	0	10	10	A	A	A	0.5	A	40718,40685,40656,39724	46.25	40718,40685,40656,39724	80,75,20,10	11.875	10,25,5,7.5
13583	49703	Social	1.2	75	NA	NA	B	NA	NA	0.5	A	40747,40687,39726,39723	14.3333333333333	40747,40687,39726,39723	10,13,20,NA	19.6666666666667	10,23,26,NA
13583	49707	Social	1.2	10	25	15	A	B	B	0.5	A	40687,40685,39724,39719	29.5	40687,40685,39724,39719	20,75,13,10	17.625	15,25,23,7.5
13583	49709	Social	1.2	50	33	33	B	B	B	0.5	A	40746,40651,39724,39711	33.75	40746,40651,39724,39711	10,75,40,10	26.25	25,25,30,25
13583	49711	Social	1.2	10	25	25	A	A	A	0.5	A	40746,40726,40688,39709	25	40746,40726,40688,39709	10,30,50,10	24.5	10,30,33,25
13583	49712	Social	1.2	5	5	5	A	A	A	0.5	A	40717,40688,40672,40652	35	40717,40688,40672,40652	65,30,25,20	21.25	10,30,25,20
13583	49719	Social	1.2	20	15	15	B	B	A	0.5	A	40685,40651,39726,39707	20	40685,40651,39726,39707	10,40,NA,10	20.8333333333333	25,30,NA,7.5
13583	49721	Social	1.2	10	20	20	A	A	A	0.5	A	40747,40652,39726,39690	31.6666666666667	40747,40652,39726,39690	50,25,20,NA	20.3333333333333	10,25,26,NA
13583	49723	Social	1.2	10	10	10	A	A	A	0.5	A	40712,40658,40656,39703	41.25	40712,40658,40656,39703	10,75,20,60	15	25,NA,5,NA
13583	49724	Social	1.2	75	25	25	B	B	B	0.5	A	40749,39709,39707,39694	22.5	40749,39709,39707,39694	0,10,50,30	22	10,25,33,20
13583	49726	Social	1.2	NA	NA	0.3	NA	NA	B	0.5	A	40666,39721,39719,39703	28.75	40666,39721,39719,39703	75,20,10,10	28.3333333333333	NA,15,20,50
13586	49794	Social	1.2	75	65	30	B	B	B	0.5	A	40472,40021,39959,39844	30.75	40472,40021,39959,39844	15,95,8,5	14	20,25,6,5
13586	49807	Social	1.2	5	25	13	B	B	B	0.5	A	40438,39838	42.5	40486,40438,39871,39838	5,80	17.5	5,30
13586	49810	Social	1.2	10	60	30	A	B	B	0.5	A	40111,40092	80	40111,40092,40050,39808	80,NA	42.75	80,5.5
13586	49817	Social	1.2	20	10	10	A	A	A	0.5	A	40081,40007,39950	7.5	40081,40050,40007,39950	NA,10,5	9.33333333333333	8,10,10
13586	49818	Social	1.2	10	10	10	A	A	A	0.5	A	40021,40416,40390	14.3333333333333	40021,40416,39871,40390	15,8,20	10.5	15,6,NA
13586	49822	Social	1.2	NA	12	12	NA	A	A	0.5	A	39950,40370	7.5	40486,39950,39871,40370	10,5	10	NA,10
13586	49838	Social	1.2	5	5	10	A	A	A	0.5	A	40078,39976,39959,39807	12.5	40078,39976,39959,39807	5,15,25,5	15.625	25,12.5,20,5
13586	49844	Social	1.2	15	20	20	B	A	B	0.5	A	40117,40390,39794	38.3333333333333	40117,39808,40390,39794	75,20,20	40.5	65,NA,16
13710	49856	Social	1.3	10	25	25	B	B	B	57	B	42676,42624,40096,40468	50	42676,42624,40096,40468	60,25,35,80	36.6666666666667	25,NA,25,60
13586	49926	Social	1.2	40	20	20	A	A	A	0.5	A	40438,40428,40370	38.3333333333333	40050,40438,40428,40370	10,25,80	30	NA,NA,30
13710	49947	Social	1.3	20	20	20	C	C	C	57	B	42743,42603,40091,42566	22.75	42743,42603,40091,42566	30,30,1,30	23.5	30,35,14,15
13586	49950	Social	1.2	5	10	10	A	A	A	0.5	A	40071,40437,39822,39817	30	40071,40437,39822,39817	20,NA,60,10	15.5	10,12,25,15
13586	49959	Social	1.2	5	5	6	A	A	A	0.5	A	40459,40428,39838,39794	27.5	40459,40428,39838,39794	5,75,5,25	25	5,65,5,NA
13586	49976	Social	1.2	15	12.5	12	A	A	A	0.5	A	40093,40003,40421,39838	21.25	40093,40003,40421,39838	5,5,5,70	10.25	5,5,1,30
13586	50003	Social	1.2	5	5	5	A	A	A	0.5	A	40459,39976,40414	8	40459,40050,39976,40414	15,5,4	7.16666666666667	12.5,5,4
13586	50007	Social	1.2	10	10	10	B	A	A	0.5	A	40093,40472,40429,39817	51.25	40093,40472,40429,39817	20,20,95,70	17.5	10,5,25,30
13586	50021	Social	1.2	8	6	8	A	A	A	0.5	A	40421,39818,40390,39794	27.5	40421,39818,40390,39794	10,75,20,5	25.3333333333333	10,65,NA,1
13586	50071	Social	1.2	60	25	15	B	A	A	0.5	A	40421,39950,40414	4.66666666666667	40486,40421,39950,40414	4,5,5	5	4,1,10
13710	50074	Social	1.3	NA	20	20	NA	B	C	57	B	42675,42603,40094,42110	29.5	42675,42603,40094,42110	8,50,30,30	28.75	20,50,15,30
13586	50078	Social	1.2	25	20	NA	B	B	NA	0.5	A	40117,40479,40081,39838	11.6666666666667	40117,40479,40081,39838	5,10,NA,20	19.75	5,50,8,16
13586	50081	Social	1.2	NA	8	8	NA	A	A	0.5	A	40111,40078,40459,39817	16.6666666666667	40111,40078,40459,39817	20,25,5,NA	10.125	10,20,5,5.5
13710	50087	Social	1.3	20	15	18	C	A	A	57	B	42629,40406	12.5	42352,42634,42629,40406	20,5	21.5	40,3
13710	50091	Social	1.3	30	30	30	B	B	B	57	B	42386,39947,42110,40403	20	42386,39947,42110,40403	20,10,20,30	19.25	15,12,20,30
13586	50092	Social	1.2	80	80	90	B	B	B	0.5	A	40093,40453,40437,39810	22.75	40093,40453,40437,39810	10,1,70,10	27.5	60,5,30,15
13586	50093	Social	1.2	70	30	30	B	B	A	0.5	A	40479,40092,40007,39976	28.75	40479,40092,40007,39976	15,10,80,10	38.125	12.5,50,80,10
13710	50094	Social	1.3	50	50	40	C	C	C	57	B	40468,40074,40406	40	42656,40468,40074,40406	60,NA,20	28.3333333333333	25,20,40
13710	50096	Social	1.3	25	NA	NA	A	NA	NA	57	B	42678,42676,42297,39856	15.75	42678,42676,42297,39856	10,10,35,8	18.5	25,10,25,14
13586	50111	Social	1.2	NA	5.5	30	NA	B	B	0.5	A	40081,40453,39810	5.5	40081,40453,39810,39808	10,NA,1	24.3333333333333	60,8,5
13586	50117	Social	1.2	20	16	15	B	B	B	0.5	A	40078,40453,40429,39844	15.25	40078,40453,40429,39844	15,20,25,1	12.5	20,5,20,5
13588	50118	Social	1.2	12	22	14	A	B	A	0.5	A	40522,40510,40503,40155	35	40522,40510,40503,40155	90,5,10,NA	13	NA,8,23,8
13588	50121	Social	1.2	NA	14	14	NA	A	A	0.5	A	40539,40198,40176,40500	21.25	40539,40198,40176,40500	50,10,25,0	16.25	10,20,35,0
13588	50122	Social	1.2	10	9	8	A	A	A	0.5	A	40545,40522,40501,40161	0.333333333333333	40545,40522,40501,40161	0,1,NA,0	7.66666666666667	NA,14,8,1
13588	50132	Social	1.2	1	1	1	A	A	A	0.5	A	40214,40202,40489	26.5	40218,40214,40202,40489	40,13,NA	9	5,13,NA
13588	50148	Social	1.2	NA	16	16	NA	B	A	0.5	A	40532,40202,40520,40171	30.3333333333333	40532,40202,40520,40171	75,6,10,NA	15.6666666666667	10,12,25,NA
13588	50155	Social	1.2	10	23	20	B	B	B	0.5	A	40545,40171,40501,40118	22	40545,40171,40501,40118	1,75,0,12	11.75	14,10,1,22
13588	50161	Social	1.2	0	NA	NA	A	NA	NA	0.5	A	40208,40512,40176,40122	16.25	40208,40512,40176,40122	5,10,10,40	19.6666666666667	30,20,9,NA
13588	50171	Social	1.2	75	10	20	A	B	B	0.5	A	40527,40197,40155,40148	8.33333333333333	40527,40197,40155,40148	10,5,10,NA	28	23,45,NA,16
13588	50176	Social	1.2	10	20	20	B	B	B	0.5	A	40207,40513,40161,40121	25	40207,40513,40161,40121	0,NA,50,25	13	NA,14,15,10
13588	50181	Social	1.2	5	20	15	A	A	A	0.5	A	40546,40520,40513	26.6666666666667	40546,40520,40513,40506	20,10,50	20	20,25,15
13588	50182	Social	1.2	NA	8	8	NA	A	A	0.5	A	40539,40505,40501	24	40217,40539,40505,40501	50,22,0	8.33333333333333	10,14,1
13588	50197	Social	1.2	10	NA	NA	A	NA	NA	0.5	A	40214,40207,40171,40505	33.75	40214,40207,40171,40505	22,75,25,13	11.75	14,10,10,13
13588	50198	Social	1.2	25	35	15	A	B	A	0.5	A	40510,40494,40121	47.5	40510,40494,40129,40121	90,5,NA	11	NA,8,14
13588	50202	Social	1.2	NA	NA	NA	A	NA	NA	0.5	A	40517,40503,40148,40132	3	40517,40503,40148,40132	5,NA,NA,1	13.75	8,30,16,1
13588	50207	Social	1.2	25	10	18	A	A	A	0.5	A	40532,40197,40517,40176	8.66666666666667	40532,40197,40517,40176	10,NA,6,10	20.6666666666667	20,30,12,NA
13588	50208	Social	1.2	40	NA	15	B	NA	B	0.5	A	40546,40532,40161	8.66666666666667	40546,40217,40532,40161	0,20,6	16	NA,20,12
13588	50214	Social	1.2	13	13	3	A	A	A	0.5	A	40215,40526,40197,40132	20.3333333333333	40215,40526,40197,40132	10,50,1,NA	1	NA,NA,1,NA
13588	50215	Social	1.2	NA	NA	NA	NA	NA	NA	0.5	A	40214,40520,40512	9.33333333333333	40217,40214,40520,40512	5,10,13	22.6666666666667	30,25,13
13585	50227	Social	1.2	20	40	NA	B	B	NA	0.5	A	40307,40272,40236	46.6666666666667	40307,40272,40566,40236	60,10,70	28.5	42,15,NA
13585	50230	Social	1.2	50	35	25	B	B	B	0.5	A	40591,40583,40270,40568	23.75	40591,40583,40270,40568	15,25,50,5	25	15,20,40,25
13585	50236	Social	1.2	10	15	15	A	A	A	0.5	A	40588,40264,40260,40227	27.5	40588,40264,40260,40227	50,0,20,40	24.625	20,0,40,38.5
13585	50239	Social	1.2	15	20	25	A	A	A	0.5	A	40552,40551	25	40601,40555,40552,40551	20,30	25	30,20
13585	50244	Social	1.2	20	20	20	B	B	B	0.5	A	40583,40272,40265,40548	32.75	40583,40272,40265,40548	1,10,70,50	18.3333333333333	5,10,NA,40
13585	50255	Social	1.2	60	50	30	A	B	A	0.5	A	40300,40266,40557	50	40300,40266,40557,40555	50,NA,NA	26.6666666666667	40,15,25
13585	50260	Social	1.2	50	20	17	A	A	A	0.5	A	40284,40265,40236,40551	28.75	40284,40265,40236,40551	10,10,30,65	22.5	10,15,20,45
13585	50264	Social	1.2	0	0	0	A	A	A	0.5	A	40596,40268,40569,40236	25.5	40596,40268,40569,40236	30,10,40,22	15	25,15,15,5
13585	50265	Social	1.2	10	10	15	A	A	A	0.5	A	40592,40266,40260,40244	26.6666666666667	40592,40266,40260,40244	50,20,10,NA	19.75	20,20,14,25
13585	50266	Social	1.2	NA	25	30	NA	B	B	0.5	A	40270,40265,40255	31.6666666666667	40601,40270,40265,40255	10,60,25	26.6666666666667	10,50,20
13585	50268	Social	1.2	40	15	15	B	A	A	0.5	A	40284,40583,40264,40567	29.25	40284,40583,40264,40567	2,0,65,50	22.5	5,0,45,40
13585	50270	Social	1.2	25	20	15	A	A	A	0.5	A	40596,40592,40266,40230	30	40596,40592,40266,40230	30,50,10,NA	24.75	25,35,14,25
13585	50272	Social	1.2	70	NA	NA	A	NA	NA	0.5	A	40244,40552,40227,40548	15.25	40244,40552,40227,40548	20,1,20,20	23.75	30,5,40,20
13585	50282	Social	1.2	10	12	12	A	A	A	0.5	A	40307,40569,40568,40567	24.75	40307,40569,40568,40567	2,60,15,22	16.75	5,42,15,5
13585	50284	Social	1.2	65	45	30	B	B	B	0.5	A	40591,40577,40268,40260	30	40591,40577,40268,40260	50,40,25,5	20	20,15,20,25
13585	50295	Social	1.2	1	13	14	A	A	A	0.5	A	40596,40584,40577	20.3333333333333	40596,40584,40577,40228	30,25,6	18.3333333333333	25,20,10
13585	50300	Social	1.2	50	40	15	B	B	B	0.5	A	40596,40588,40576,40255	45	40596,40588,40576,40255	30,60,50,40	32.375	25,50,16,38.5
13585	50307	Social	1.2	60	42	32	B	B	B	0.5	A	40282,40584,40227	12	40282,40584,40560,40227	20,6,10	20.6666666666667	40,10,12
13584	50308	Social	1.2	14	22	18	B	B	B	0.5	A	40627,40621,40320	50	39367,40627,40621,40320	50,50,NA	23.3333333333333	40,15,15
13584	50309	Social	1.2	40	30	30	A	A	A	0.5	A	39678,40323,40320,40312	33.3333333333333	39678,40323,40320,40312	50,50,NA,0	24.5	50,40,8,0
13584	50312	Social	1.2	0	0	0	A	A	A	0.5	A	39678,39658,40631,40309	25	39678,39658,40631,40309	5,50,40,5	22.5	5,50,30,5
13584	50314	Social	1.2	6	22	22	B	B	B	0.5	A	40351,40631,40626	31.6666666666667	40351,40631,40626,40619	75,15,5	25.3333333333333	66,5,5
13584	50315	Social	1.2	25	NA	NA	A	NA	NA	0.5	A	40627,40323,40321,40607	20.3	40627,40323,40321,40607	20.3,NA,NA,NA	17.325	20.3,8,15,26
13584	50320	Social	1.2	50	40	40	B	A	A	0.5	A	39686,40309,40607,40308	22	39686,40309,40607,40308	12,NA,40,14	22.5	12,26,30,22
13584	50321	Social	1.2	20.3	20.3	20.3	A	A	A	0.5	A	40332,40611,40315,40606	32.75	40332,40611,40315,40606	25,5,100,1	8.66666666666667	NA,5,7,14
13584	50323	Social	1.2	NA	8	0	NA	B	A	0.5	A	40622,40315,40309	23.3333333333333	39669,40622,40315,40309	25,5,40	17.5	NA,5,30
13584	50326	Social	1.2	90	15	15	A	A	A	0.5	A	39663,40334,40620,40612	26.9666666666667	39663,40334,40620,40612	0.9,75,5,NA	14.75	16,25,5,13
13584	50329	Social	1.2	10	18	5	B	B	B	0.5	A	40622,40621,40614	20	39367,40622,40621,40614	5,50,5	8.33333333333333	5,15,5
13584	50332	Social	1.2	5	5	5	A	A	A	0.5	A	40617,40321	10.65	39669,39367,40617,40321	20.3,1	10.65	20.3,1
13584	50334	Social	1.2	75	25	25	B	B	B	0.5	A	40633,40631,40326,40617	42.75	40633,40631,40326,40617	90,1,75,5	20.25	15,1,60,5
13584	50336	Social	1.2	24	21	21	A	B	B	0.5	A	39658,40633,40617	27	39658,40633,40619,40617	5,1,75	22	5,1,60
13584	50349	Social	1.2	5	5	5	A	A	A	0.5	A	39679,40620,40617	5.5	39679,40620,40619,40617	10,1,NA	18	40,1,13
13584	50351	Social	1.2	75	66	66	B	B	B	0.5	A	39678,40634,40633,40314	50.25	39678,40634,40633,40314	50,6,75,70	49.25	50,22,60,65
13586	50370	Social	1.2	10	NA	NA	B	NA	NA	0.5	A	40438,40421,39926,39822	41.6666666666667	40438,40421,39926,39822	NA,5,80,40	15.75	12,1,30,20
13586	50390	Social	1.2	20	NA	NA	B	B	B	0.5	A	40438,40021,39844,39818	28.25	40438,40021,39844,39818	10,15,8,80	16.5	10,20,6,30
13710	50403	Social	1.3	10	12	14	A	C	C	57	B	42717,42675,42629,40091	12	42717,42675,42629,40091	30,5,8,5	14.5	30,3,20,5
13710	50406	Social	1.3	20	40	15	B	B	B	57	B	42746,42676,40094,40087	32.5	42746,42676,40094,40087	20,35,25,50	26.25	15,25,15,50
13586	50414	Social	1.2	4	4	4	A	A	A	0.5	A	40071,40437,40003,40431	22.5	40071,40437,40003,40431	60,15,5,10	15.25	25,16,5,15
13586	50416	Social	1.2	15	15	16	B	B	B	0.5	A	40479,40429,39818	13.3333333333333	40479,40429,39818,39808	10,20,10	21.6666666666667	10,5,50
13586	50421	Social	1.2	5	1	1	A	A	A	0.5	A	40071,40021,39976,40370	23.25	40071,40021,39976,40370	15,60,8,10	14.5	12.5,25,6,NA
13586	50428	Social	1.2	25	NA	15	B	NA	B	0.5	A	40472,40429,39959,39926	40	40472,40429,39959,39926	20,95,5,40	13.75	5,25,5,20
13586	50429	Social	1.2	20	5	0	A	A	A	0.5	A	40117,40007,40428,40416	17.5	40117,40007,40428,40416	15,10,25,20	13.6666666666667	15,10,NA,16
13586	50431	Social	1.2	15	16	16	B	B	B	0.5	A	40479,40472,40414	36.3333333333333	40479,40472,40414,39871	95,10,4	26.3333333333333	25,50,4
13586	50437	Social	1.2	10	15	15	A	B	B	0.5	A	40092,40459,39950,40414	23.5	40092,40459,39950,40414	5,80,4,5	24.75	5,80,4,10
13586	50438	Social	1.2	80	30	30	B	A	A	0.5	A	39926,40390,39807,40370	18.75	39926,40390,39807,40370	5,10,20,40	22.5	25,NA,NA,20
13586	50453	Social	1.2	1	5	10	A	A	A	0.5	A	40117,40111,40092	50	40117,40486,40111,40092	80,NA,20	33.8333333333333	80,5.5,16
13586	50459	Social	1.2	5	5	8	A	A	A	0.5	A	40081,40437,40003,39959	6.66666666666667	40081,40437,40003,39959	NA,5,5,10	8.25	8,5,5,15
13710	50468	Social	1.3	60	25	10	B	B	C	57	B	42746,40094,39856	28.3333333333333	42746,42257,40094,39856	10,25,50	30	25,15,50
13586	50472	Social	1.2	95	25	25	B	A	B	0.5	A	40007,40431,40428,39794	31.25	40007,40431,40428,39794	75,15,10,25	30.3333333333333	65,16,10,NA
13586	50479	Social	1.2	10	50	15	A	B	A	0.5	A	40093,40078,40431,40416	31.25	40093,40078,40431,40416	15,25,15,70	20.25	15,20,16,30
13588	50489	Social	1.2	40	5	0.5	B	A	A	0.5	A	40500,40132	0.5	40218,40506,40500,40132	1,0	0.5	1,0
13588	50494	Social	1.2	5	8	10	A	A	A	0.5	A	40198,40501	12.5	40198,40506,40501,40129	0,25	18	1,35
13588	50500	Social	1.2	0	0	0	A	A	A	0.5	A	40546,40489,40121	30	40546,40489,40129,40121	40,20,NA	13	5,20,14
13588	50501	Social	1.2	0	1	0	A	A	A	0.5	A	40182,40155,40494,40122	8.33333333333333	40182,40155,40494,40122	10,5,10,NA	12	23,8,9,8
13588	50503	Social	1.2	5	8	8	A	A	A	0.5	A	40202,40522,40513,40118	31	40202,40522,40513,40118	NA,50,12,NA	15	8,15,22,NA
13588	50505	Social	1.2	22	14	0	A	B	A	0.5	A	40527,40197,40517,40182	7.5	40527,40197,40517,40182	5,NA,10,NA	27.6666666666667	45,30,NA,8
13588	50510	Social	1.2	90	NA	NA	B	NA	NA	0.5	A	40527,40198,40512,40118	11.75	40527,40198,40512,40118	5,5,12,25	33	30,45,22,35
13588	50512	Social	1.2	5	30	30	A	A	A	0.5	A	40215,40517,40510,40161	45	40215,40517,40510,40161	90,0,NA,NA	30	NA,NA,30,NA
13588	50513	Social	1.2	50	15	15	B	B	B	0.5	A	40539,40181,40176,40503	17.5	40539,40181,40176,40503	5,50,10,5	14.5	8,10,20,20
13588	50517	Social	1.2	NA	30	30	NA	B	B	0.5	A	40207,40202,40512,40505	17.3333333333333	40207,40202,40512,40505	5,22,25,NA	18	30,14,10,NA
13588	50520	Social	1.2	10	25	10	A	B	A	0.5	A	40215,40539,40181,40148	27.5	40215,40539,40181,40148	50,5,NA,NA	15.3333333333333	10,20,16,NA
13588	50522	Social	1.2	NA	8	12	NA	A	B	0.5	A	40503,40122,40118	9	40503,40129,40122,40118	5,10,12	13	8,9,22
13588	50526	Social	1.2	50	NA	12	A	NA	A	0.5	A	40546,40545,40214	11.3333333333333	40546,40545,40218,40214	1,20,13	15.6666666666667	14,20,13
13588	50527	Social	1.2	5	45	10	A	B	A	0.5	A	40545,40510,40171,40505	47	40545,40510,40171,40505	90,1,22,75	12.6666666666667	NA,14,14,10
13588	50532	Social	1.2	6	12	14	A	A	A	0.5	A	40208,40207,40148	32.5	40218,40208,40207,40148	NA,25,40	13	16,10,NA
13588	50539	Social	1.2	50	10	10	B	A	A	0.5	A	40520,40182,40513,40121	30	40520,40182,40513,40121	10,NA,50,NA	15.5	25,14,15,8
13588	50545	Social	1.2	1	14	14	A	B	B	0.5	A	40527,40526,40155,40122	18.75	40527,40526,40155,40122	10,5,10,50	25.6666666666667	23,45,9,NA
13588	50546	Social	1.2	20	20	15	A	A	A	0.5	A	40208,40526,40181,40500	23.75	40208,40526,40181,40500	5,50,40,0	10	20,NA,NA,0
13585	50548	Social	1.2	1	5	2	A	A	A	0.5	A	40272,40569,40244	37.3333333333333	40272,40569,40244,40560	70,20,22	12.5	NA,20,5
13585	50551	Social	1.2	30	20	9	A	B	B	0.5	A	40592,40260,40239	25	40592,40580,40260,40239	50,10,15	18	20,14,20
13585	50552	Social	1.2	20	30	25	B	B	B	0.5	A	40272,40239,40557	42.5	40272,40580,40239,40557	NA,70,15	17.5	15,NA,20
13585	50557	Social	1.2	NA	15	50	NA	A	B	0.5	A	40255,40552	40	40580,40255,40566,40552	20,60	40	30,50
13585	50567	Social	1.2	2	5	5	A	A	A	0.5	A	40282,40577,40268,40576	31.25	40282,40577,40268,40576	40,50,25,10	15.75	15,16,20,12
13585	50568	Social	1.2	15	15	15	B	A	A	0.5	A	40282,40577,40230	28.3333333333333	40282,40577,40560,40230	50,25,10	22.3333333333333	35,20,12
13585	50569	Social	1.2	22	5	5	B	A	B	0.5	A	40282,40264,40548	3.66666666666667	40282,40580,40264,40548	1,0,10	5.66666666666667	5,0,12
13585	50576	Social	1.2	50	16	15	B	B	B	0.5	A	40300,40592,40567	20.6666666666667	40300,40592,40567,40566	50,2,10	19.6666666666667	40,5,14
13585	50577	Social	1.2	25	20	19	B	A	B	0.5	A	40295,40284,40568,40567	20.75	40295,40284,40568,40567	2,15,65,1	19.5	5,15,45,13
13585	50583	Social	1.2	50	40	25	B	B	B	0.5	A	40268,40244,40230	36.6666666666667	40268,40244,40230,40228	50,40,20	23.3333333333333	35,15,20
13585	50584	Social	1.2	6	10	10	B	B	B	0.5	A	40307,40295	30.5	40601,40307,40600,40295	60,1	27.5	42,13
13585	50588	Social	1.2	40	38.5	38	B	A	A	0.5	A	40300,40591,40236	21.6666666666667	40601,40300,40591,40236	50,10,5	26.6666666666667	40,15,25
13585	50591	Social	1.2	5	25	25	A	A	A	0.5	A	40588,40284,40230	51.6666666666667	40600,40588,40284,40230	50,65,40	39.5	35,45,38.5
13585	50592	Social	1.2	10	14	14	A	B	A	0.5	A	40270,40576,40265,40551	28.75	40270,40576,40265,40551	10,30,25,50	16.5	10,20,20,16
13585	50596	Social	1.2	30	25	15	B	A	A	0.5	A	40300,40295,40270,40264	19	40300,40295,40270,40264	50,0,25,1	18.25	40,0,20,13
13584	50602	Social	1.2	NA	NA	14	NA	NA	B	0.5	A	40630,40620,40614,40611	4.66666666666667	40630,40620,40614,40611	5,NA,8,1	10.5	5,13,10,14
13584	50606	Social	1.2	100	7	25	B	A	B	0.5	A	39679,40630,40321,40612	10.825	39679,40630,40321,40612	10,20.3,5,8	18.825	40,20.3,5,10
13584	50607	Social	1.2	NA	26	0	NA	B	A	0.5	A	40630,40627,40320,40315	27.6666666666667	40630,40627,40320,40315	25,50,NA,8	21.6666666666667	NA,40,15,10
13584	50611	Social	1.2	1	14	15	A	B	B	0.5	A	39679,40321,40602	15.15	39679,40619,40321,40602	10,20.3,NA	30.15	40,20.3,NA
13584	50612	Social	1.2	5	5	5	A	A	A	0.5	A	40634,40326,40621,40606	77.5	40634,40326,40621,40606	90,50,100,70	25.5	15,15,7,65
13584	50614	Social	1.2	5	5	5	B	B	B	0.5	A	40631,40630,40329,40602	7.66666666666667	40631,40630,40329,40602	10,8,NA,5	11	18,10,NA,5
13584	50617	Social	1.2	1	1	1	A	A	A	0.5	A	40349,40336,40334,40332	27.25	40349,40336,40334,40332	5,75,24,5	14	5,25,21,5
13584	50620	Social	1.2	NA	13	8	NA	B	B	0.5	A	40349,40627,40326,40602	47.5	40349,40627,40326,40602	90,5,NA,NA	11.6666666666667	15,5,15,NA
13584	50621	Social	1.2	50	15	15	A	A	A	0.5	A	40633,40329,40612,40308	26	40633,40329,40612,40308	10,5,75,14	26.25	18,5,60,22
13584	50622	Social	1.2	5	5	5	A	A	A	0.5	A	39686,40626,40329,40323	12.3333333333333	39686,40626,40329,40323	12,NA,10,15	10.75	12,8,18,5
13584	50626	Social	1.2	15	5	0	B	B	A	0.5	A	39663,40622,40314	3.96666666666667	39663,39367,40622,40314	0.9,6,5	14.3333333333333	16,22,5
13584	50627	Social	1.2	NA	15	0	NA	A	A	0.5	A	40620,40315,40607,40308	19.5	40620,40315,40607,40308	25,NA,NA,14	20.3333333333333	NA,13,26,22
13584	50630	Social	1.2	8	10	10	B	B	A	0.5	A	40614,40607,40606,40602	52.5	40614,40607,40606,40602	5,NA,100,NA	12.6666666666667	5,NA,7,26
13584	50631	Social	1.2	5	5	2	A	A	A	0.5	A	40334,40614,40314,40312	21.5	40334,40614,40314,40312	6,75,5,0	13	22,25,5,0
13584	50632	Social	1.2	10	15	5	A	A	B	0.5	A	39686,39679,39678,39658	19.25	39686,39679,39678,39658	5,50,10,12	26.75	5,50,40,12
13584	50633	Social	1.2	75	60	60	B	B	B	0.5	A	40351,40336,40334,40621	56	40351,40336,40334,40621	75,24,75,50	31.75	25,21,66,15
13584	50634	Social	1.2	70	65	50	B	B	B	0.5	A	39686,40351,40612	30.6666666666667	39686,39669,40351,40612	12,75,5	27.6666666666667	12,66,5
13583	50645	Social	1.2	NA	30	25	NA	B	B	0.5	A	40688,40687,40660,39690	23.25	40688,40687,40660,39690	30,50,13,0	18.25	30,10,23,10
13583	50649	Social	1.2	20	25	25	B	A	A	0.5	A	40701,40676,40670,40666	43.5	40701,40676,40670,40666	99,10,60,5	32.8125	16.25,50,50,15
13583	50651	Social	1.2	40	30	20	B	B	A	0.5	A	40733,40664,39719,39709	33	40733,40664,39719,39709	50,20,20,42	20.25	33,15,15,18
13583	50652	Social	1.2	25	25	10	B	B	A	0.5	A	40701,40676,39721,39712	29.75	40701,40676,39721,39712	99,5,10,5	14.0625	16.25,5,20,15
13583	50653	Social	1.2	0	35	20	A	B	A	0.5	A	40701,40685,40658,39690	54.75	40701,40685,40658,39690	99,50,60,10	11.25	16.25,10,NA,7.5
13583	50656	Social	1.2	20	5	10	B	A	A	0.5	A	40660,39723,39694	3.33333333333333	40702,40660,39723,39694	0,10,0	10	10,10,10
13583	50658	Social	1.2	60	NA	NA	B	NA	NA	0.5	A	40732,40670,40653,39723	20.75	40732,40670,40653,39723	13,10,0,60	27	13,10,35,50
13583	50660	Social	1.2	0	10	10	A	A	A	0.5	A	40718,40664,40656,40645	40	40718,40664,40656,40645	80,NA,20,20	15	10,30,5,15
13583	50664	Social	1.2	20	15	12	A	A	A	0.5	A	40749,40672,40660,40651	22.5	40749,40672,40660,40651	40,0,20,30	20	30,10,20,20
13583	50666	Social	1.2	10	50	10	B	B	B	0.5	A	40733,40718,40649,39726	47.3333333333333	40733,40718,40649,39726	80,20,42,NA	17.6666666666667	10,25,18,NA
13583	50670	Social	1.2	60	50	40	B	B	B	0.5	A	40688,40658,40649	36.6666666666667	40702,40688,40658,40649	30,20,60	27.5	30,25,NA
13583	50672	Social	1.2	20	20	15	B	B	B	0.5	A	40732,40718,40664,39712	29.5	40732,40718,40664,39712	80,13,5,20	10.75	10,13,5,15
13583	50676	Social	1.2	5	15	NA	B	B	NA	0.5	A	40726,40652,40649	18.3333333333333	40726,40702,40652,40649	10,20,25	20	10,25,25
13583	50685	Social	1.2	10	7.5	10	A	A	A	0.5	A	40653,39719,39707,39694	7.5	40653,39719,39707,39694	0,10,20,0	21.25	10,25,15,35
13583	50687	Social	1.2	13	23	13	B	B	B	0.5	A	40645,39707,39703,39690	45	40645,39707,39703,39690	50,75,10,NA	21.6666666666667	10,NA,25,30
13583	50688	Social	1.2	30	30	30	B	B	B	0.5	A	40670,40645,39712,39711	25	40670,40645,39712,39711	10,5,NA,60	27.5	25,5,30,50
13583	50700	Social	1.2	10	25	5	A	A	A	0.5	A	40749,40747,40746,40726	17.5	40749,40747,40746,40726	10,10,20,30	20.25	10,25,26,20
13583	50701	Social	1.2	99	16.25	50	B	A	B	0.5	A	40747,40653,40652,40649	16.25	40747,40653,40652,40649	20,25,0,20	27.75	25,25,35,26
13583	50712	Social	1.2	10	25	20	A	A	A	0.5	A	40749,40733,40717,39723	36.75	40749,40733,40717,39723	65,10,42,30	14.5	10,10,18,20
13583	50717	Social	1.2	65	10	15	A	A	A	0.5	A	40746,40712,39712	8.33333333333333	40746,40712,40702,39712	10,5,10	18.3333333333333	25,5,25
13583	50718	Social	1.2	80	10	30	B	A	B	0.5	A	40672,40666,40660,39694	7.5	40672,40666,40660,39694	0,0,10,20	22.5	10,10,50,20
13583	50726	Social	1.2	10	10	20	A	A	B	0.5	A	40732,40700,40676,39711	9.5	40732,40700,40676,39711	10,13,10,5	19.5	25,13,25,15
13583	50732	Social	1.2	13	13	13	B	B	B	0.5	A	40733,40726,40672,40658	33	40733,40726,40672,40658	10,60,42,20	16	10,NA,18,20
13583	50733	Social	1.2	42	18	30	A	A	A	0.5	A	40732,40712,40666,40651	18.25	40732,40712,40666,40651	10,13,40,10	29.5	25,13,30,50
13583	50746	Social	1.2	10	25	20	B	B	B	0.5	A	40717,40700,39711,39709	33.75	40717,40700,39711,39709	10,65,50,10	23.25	25,10,33,25
13583	50747	Social	1.2	20	26	20	A	A	B	0.5	A	40701,40700,39721,39703	48.5	40701,40700,39721,39703	10,99,75,10	20.4166666666667	25,16.25,NA,20
13583	50749	Social	1.2	30	20	20	A	A	A	0.5	A	40712,40700,40664,39724	28.75	40712,40700,40664,39724	10,10,75,20	22.5	25,25,25,15
13629	51060	Social	1.2	20	15	10	A	A	A	0.5	A	41572,41197,41499,41570	16	41572,41197,41499,41570	12,1,50,1	12.5	15,5,25,5
13629	51072	Social	1.2	10	10	10	B	B	B	0.5	A	41263,41578,41251,41349	14	41263,41578,41251,41349	NA,8,NA,20	9.075	15,10,10,1.3
13629	51079	Social	1.2	15	15	15	A	A	A	0.5	A	41384,41654,41479,41607	12.5	41384,41654,41479,41607	10,20,20,0	14.5	8,20,20,10
13629	51142	Social	1.2	20	5	5	A	A	A	0.5	A	41607,41480,41533	0.5	41607,41556,41480,41533	1,NA,0	12	1,25,10
13629	51197	Social	1.2	1	5	5	B	B	B	0.5	A	41350,41418,41428,41060	12	41350,41418,41428,41060	10,8,20,10	10	8,9,15,8
13629	51205	Social	1.2	5	4	5	A	A	A	0.5	A	41479,41427,41349	12.5	41479,41427,41556,41349	10,NA,15	12.6666666666667	8,15,15
13629	51251	Social	1.2	20	1.3	13	A	A	B	0.5	A	41384,41072,41473,41405	11.75	41384,41072,41473,41405	10,20,16,1	12.75	10,20,16,5
13629	51263	Social	1.2	8	10	8	A	A	A	0.5	A	41593,41607,41072,41428	11.25	41593,41607,41072,41428	10,10,0,25	7	10,8,10,0
13629	51267	Social	1.2	16	16	16	A	A	A	0.5	A	41572,41418,41342,41459	31.75	41572,41418,41342,41459	49,8,20,50	16	25,9,5,25
13629	51299	Social	1.2	15	15	0	A	A	A	0.5	A	41578,41418,41594,41342	19	41578,41418,41594,41342	49,8,NA,0	13.5	25,9,10,10
13629	51342	Social	1.2	49	25	20	B	A	B	0.5	A	41384,41569,41267,41299	17.75	41384,41569,41267,41299	15,20,16,20	19	15,20,16,25
13629	51349	Social	1.2	NA	15	NA	NA	B	NA	0.5	A	41205,41541,41072,41480	7.25	41205,41541,41072,41480	10,1,5,13	7	10,1,4,13
13629	51350	Social	1.2	10	8	10	A	A	A	0.5	A	41654,41197,41480,41533	7.33333333333333	41654,41197,41480,41533	1,20,NA,1	12.75	1,20,25,5
13629	51384	Social	1.2	20	20	20	B	B	B	0.5	A	41427,41079,41251,41342	24.75	41427,41079,41251,41342	49,15,15,20	14.075	25,15,15,1.3
13629	51386	Social	1.2	12	12	12	B	A	B	0.5	A	41421,41570,41459,41628	14	41421,41570,41459,41628	15,20,20,1	11.5	16,5,20,5
13629	51394	Social	1.2	15	7	7	A	A	A	0.5	A	41427,41428,41594,41628	11.25	41427,41428,41594,41628	15,10,20,0	13.25	15,8,20,10
13629	51405	Social	1.2	1	5	3	A	A	A	0.5	A	41593,41251,41459,41569	21.25	41593,41251,41459,41569	20,20,25,20	7.825	5,25,0,1.3
13629	51418	Social	1.2	8	9	9	B	B	A	0.5	A	41197,41459,41267,41299	13	41197,41459,41267,41299	15,20,1,16	10.25	15,5,5,16
13629	51421	Social	1.2	15	16	16	B	B	B	0.5	A	41593,41578,41533,41386	18.5	41593,41578,41533,41386	12,NA,NA,25	11.75	12,25,10,0
13629	51427	Social	1.2	15	15	15	B	B	B	0.5	A	41384,41593,41205,41394	16.25	41384,41593,41205,41394	15,20,5,25	7.75	7,20,4,0
13629	51428	Social	1.2	10	8	8	A	A	A	0.5	A	41263,41498,41197,41394	16	41263,41498,41197,41394	15,40,8,1	5.75	7,1,10,5
13629	51459	Social	1.2	20	5	5	A	A	A	0.5	A	41418,41405,41386,41267	9.25	41418,41405,41386,41267	12,8,1,16	10.5	12,9,5,16
13629	51473	Social	1.2	16	16	16	B	B	B	0.5	A	41578,41251,41594,41499	10.6666666666667	41578,41251,41594,41499	12,NA,0,20	9.075	15,10,10,1.3
13629	51479	Social	1.2	10	8	8	B	B	B	0.5	A	41205,41079,41619,41569	16.25	41205,41079,41619,41569	25,5,20,15	13.5	10,4,25,15
13629	51480	Social	1.2	1	1	12	A	A	B	0.5	A	41350,41142,41570,41349	10.3333333333333	41350,41142,41570,41349	10,NA,20,1	8.25	8,15,5,5
13629	51498	Social	1.2	40	1	14	B	A	B	0.5	A	41541,41428,41533	11.5	41556,41541,41428,41533	NA,10,13	15.3333333333333	25,8,13
13629	51499	Social	1.2	12	15	14	A	A	A	0.5	A	41541,41572,41473,41060	24.75	41541,41572,41473,41060	16,20,50,13	17.25	16,15,25,13
13629	51533	Social	1.2	NA	25	25	NA	B	B	0.5	A	41350,41142,41498,41421	21.25	41350,41142,41498,41421	10,15,40,20	7.5	8,16,1,5
13629	51541	Social	1.2	13	13	13	A	A	A	0.5	A	41498,41499,41349,41619	25.6666666666667	41498,41499,41349,41619	NA,12,40,25	10.25	15,15,1,10
13629	51569	Social	1.2	20	25	15	A	B	A	0.5	A	41479,41405,41342,41619	21.25	41479,41405,41342,41619	49,10,25,1	12	25,8,10,5
13629	51570	Social	1.2	1	5	3	A	A	A	0.5	A	41654,41480,41386,41060	13.25	41654,41480,41386,41060	12,1,20,20	12	12,1,20,15
13629	51572	Social	1.2	50	25	20	B	A	A	0.5	A	41499,41267,41628,41060	17	41499,41267,41628,41060	12,20,20,16	16.5	15,15,20,16
13629	51578	Social	1.2	NA	10	13	NA	B	B	0.5	A	41072,41421,41473,41299	14	41072,41421,41473,41299	10,15,15,16	14.25	10,15,16,16
13629	51593	Social	1.2	25	0	0	B	A	A	0.5	A	41263,41427,41421,41405	9.75	41263,41427,41421,41405	15,15,1,8	11.5	16,15,5,10
13629	51594	Social	1.2	0	10	10	A	A	A	0.5	A	41473,41394,41299	15.3333333333333	41556,41473,41394,41299	15,15,16	12.6666666666667	15,7,16
13629	51607	Social	1.2	0	10	10	A	A	A	0.5	A	41263,41079,41142,41619	17	41263,41079,41142,41619	25,20,8,15	10	10,5,10,15
13629	51619	Social	1.2	25	10	10	B	B	B	0.5	A	41479,41607,41541,41569	10.75	41479,41607,41541,41569	10,0,13,20	14	8,10,13,25
13629	51628	Social	1.2	20	20	20	B	A	A	0.5	A	41654,41572,41386,41394	24.25	41654,41572,41386,41394	12,15,20,50	16	12,7,20,25
13629	51654	Social	1.2	20	20	NA	A	A	NA	0.5	A	41350,41079,41570,41628	11.5	41350,41079,41570,41628	10,20,1,15	12	8,20,5,15
13708	51934	Social	1.3	10	10	15	C	C	C	57	B	42868,42864,42826,42825	23	42868,42864,42826,42825	14,50,13,15	24.75	14,25,30,30
13708	51937	Social	1.3	10	NA	NA	A	NA	NA	57	B	42865,42864,42468	7	42865,42864,42468,42822	5,13,3	15.3333333333333	8,30,8
13708	51953	Social	1.3	80	30	20	A	C	A	57	B	42513,42864,42853,42841	24.3333333333333	42513,42864,42853,42841	40,NA,13,20	21.6666666666667	NA,5,30,30
13710	52110	Social	1.3	30	30	NA	B	B	NA	57	B	42676,42675,40091,40074	24.3333333333333	42676,42675,40091,40074	30,NA,35,8	23.75	30,20,25,20
13710	52230	Social	1.3	10	15	15	C	C	C	57	B	42706,42667	15	42706,42671,42667,42656	25,5	9.5	9,10
13710	52297	Social	1.3	10	10	10	C	C	C	57	B	42717,42653,42629,40096	12.5	42717,42653,42629,40096	25,15,5,5	7.66666666666667	NA,15,3,5
13710	52362	Social	1.3	15	14	14	C	C	C	57	B	42378	10	42378,42358,42668,42634	10	NA	NA
13710	52378	Social	1.3	10	NA	30	A	C	A	57	B	42362,42603	22.5	42362,42352,42656,42603	15,30	14.5	14,15
13710	52386	Social	1.3	20	15	15	C	C	C	57	B	42696,42653,40091	18.3333333333333	42352,42696,42653,40091	30,15,10	19.3333333333333	30,15,13
13709	52387	Social	1.3	5	14	15	C	C	C	57	B	42796,42777,42769,42407	20.6666666666667	42796,42777,42769,42407	30,12,20,NA	15	10,16,20,14
13865	52391	Social	1.4	35	20	30	C	C	C	16	D	43459,43730,42690	17.5	43484,43459,43730,42690	NA,30,5	45.6666666666667	65,30,42
13709	52392	Social	1.3	16	14	14	C	B	B	57	B	42808,42441,42416,42768	9	42808,42441,42416,42768	12,15,0,NA	7	12,15,0,1
13709	52398	Social	1.3	8	14	14	A	B	B	57	B	42796,42441,42768,42767	13.5	42796,42441,42768,42767	15,12,NA,NA	9.25	15,16,5,1
13709	52407	Social	1.3	30	10	10	A	A	A	57	B	42814,42775,42411,42387	16.25	42814,42775,42411,42387	0,50,5,10	13.5	10,15,14,15
13709	52409	Social	1.3	9	13.75	3.05	C	C	C	57	B	42803,42778,42416,42759	13.75	42803,42778,42416,42759	12,40,0,3	11.5	12,15,15,4
13709	52411	Social	1.3	0	10	12	C	C	C	57	B	42782,42407,42767,42759	14	42782,42407,42767,42759	30,9,3,NA	7	10,9,4,5
13709	52416	Social	1.3	12	12	12	C	B	B	57	B	42445,42409,42392	20	42445,42779,42409,42392	16,35,9	17.5833333333333	14,25,13.75
13709	52434	Social	1.3	20	50	20	C	B	C	57	B	42445,42778,42771	37.5	42445,42799,42778,42771	35,40,NA	18.3333333333333	25,15,15
13709	52441	Social	1.3	15	15	15	C	C	C	57	B	42777,42767,42398,42392	14.6666666666667	42777,42767,42398,42392	16,8,20,NA	13.25	14,14,20,5
13709	52445	Social	1.3	35	25	25	B	B	B	57	B	42807,42794,42434,42416	20.75	42807,42794,42434,42416	12,1,20,50	20.75	12,1,50,20
13709	52451	Social	1.3	NA	NA	NA	NA	NA	NA	57	B	42811,42803,42782,42773	18.5	42811,42803,42782,42773	0,5,9,60	23	15,8,9,60
13708	52468	Social	1.3	3	8	15	B	C	B	57	B	41937,42849,42843,42820	12.6666666666667	41937,42849,42843,42820	NA,10,8,20	14.6666666666667	10,NA,14,20
13708	52488	Social	1.3	5	5	5	C	A	A	57	B	42862,42852,42820	6.5	42512,42862,42852,42820	12,1,NA	12	12,14,10
13708	52494	Social	1.3	5	10	11	C	C	C	57	B	42865,42858,42855,42854	13.75	42865,42858,42855,42854	20,5,25,5	14.5	20,5,25,8
13708	52501	Social	1.3	20	20	20	C	C	C	57	B	42867,42852,42837,42821	19.25	42867,42852,42837,42821	12,5,10,50	16.75	12,5,10,40
13708	52506	Social	1.3	50	20	21	B	B	B	57	B	42870,42855,42850,42837	20	42870,42855,42850,42837	20,10,30,20	21.25	20,10,30,25
13708	52508	Social	1.3	60	16	16	B	B	C	57	B	42850,42829,42823,42821	31.25	42850,42829,42823,42821	15,30,50,30	32.5	20,30,40,40
13708	52513	Social	1.3	NA	5	14	NA	C	C	57	B	41953,42871,42868,42837	32.25	41953,42871,42868,42837	80,14,10,25	19.75	30,14,10,25
13710	52566	Social	1.3	1	14	14	C	B	B	57	B	42743,42678,39947	19.3333333333333	42743,42358,42678,39947	8,30,20	23	14,35,20
13710	52603	Social	1.3	30	15	20	C	C	B	57	B	42378,42653,40074,39947	15	42378,42653,40074,39947	10,NA,15,20	18.3333333333333	NA,20,15,20
13710	52624	Social	1.3	80	60	60	C	C	C	57	B	42706,42675,39856	7.66666666666667	42706,42675,42634,39856	10,8,5	18.3333333333333	25,20,10
13710	52629	Social	1.3	5	3	1	C	C	C	57	B	42297,40087,40403	13.3333333333333	42707,42297,40087,40403	20,10,10	12.3333333333333	15,10,12
13710	52653	Social	1.3	15	15	13	C	C	C	57	B	42386,42297,42603	20	42386,42668,42297,42603	10,20,30	13.3333333333333	10,15,15
13710	52667	Social	1.3	25	9	13	C	C	C	57	B	42678,42230	9	42707,42678,42634,42230	8,10	14.5	14,15
13710	52675	Social	1.3	8	20	25	C	C	C	57	B	42624,40074,42110,40403	40	42624,40074,42110,40403	NA,10,30,80	30.5	20,12,30,60
13710	52676	Social	1.3	35	25	25	C	C	C	57	B	40096,42110,40406,39856	21.25	40096,42110,40406,39856	10,25,20,30	31.6666666666667	25,NA,40,30
13710	52678	Social	1.3	8	14	14	C	C	C	57	B	42667,40096,42566	17	42667,40096,42215,42566	25,25,1	11.5	NA,9,14
13865	52690	Social	1.4	NA	65	65	NA	C	C	16	D	43753,42391,42738,43461	71.6666666666667	43753,42391,42738,43461	NA,35,100,80	57	100,20,28,80
13710	52696	Social	1.3	10	13	13	B	B	B	57	B	42386,42746,42743	25	42386,42746,42743,42358	20,25,30	21.6666666666667	15,15,35
13865	52699	Social	1.4	75	75	70	C	C	C	16	D	43760,43754,43747,43732	70	43760,43754,43747,43732	NA,60,100,50	55	NA,65,50,50
13865	52700	Social	1.4	NA	40	50	NA	B	C	16	D	43502,43747,42747,42727	48.3333333333333	43502,43747,42747,42727	NA,70,25,50	49.25	42,80,25,50
13710	52706	Social	1.3	5	10	6	A	A	A	57	B	42746,42624,42230	38.3333333333333	42746,42624,42257,42230	25,10,80	30	15,15,60
13865	52710	Social	1.4	30	50	55	C	C	C	16	D	43750,43488,42738,43450	55	43750,43488,42738,43450	NA,65,75,25	60	100,45,70,25
13710	52717	Social	1.3	5	5	10	C	C	C	57	B	42297,40403	10	42668,42656,42297,40403	10,10	11	10,12
13865	52720	Social	1.4	33	33	33	C	C	C	16	D	43747,42751,43489,43449	33.75	43747,42751,43489,43449	35,30,20,50	32.5	15,40,25,50
13865	52727	Social	1.4	NA	42	42	NA	C	C	16	D	42756,43493,43733,42700	36.6666666666667	42756,43493,43733,42700	NA,75,20,15	52.5	40,80,60,30
13865	52738	Social	1.4	NA	100	100	NA	D	D	16	D	43748,43489,42710,42690	28.3333333333333	43748,43489,42710,42690	NA,30,30,25	45	65,50,40,25
13710	52743	Social	1.3	30	35	35	C	B	B	57	B	42696,42566,39947	10.3333333333333	42714,42696,42566,39947	1,20,10	15.6666666666667	14,20,13
13865	52744	Social	1.4	100	60	60	C	C	D	16	D	43759,43753,43475,43473	58.75	43759,43753,43475,43473	100,30,25,80	62.5	50,40,80,80
13710	52746	Social	1.3	25	15	15	B	B	B	57	B	42706,42696,40468,40406	23.75	42706,42696,40468,40406	60,20,10,5	22	25,40,13,10
13865	52747	Social	1.4	70	80	80	C	C	C	16	D	43757,43753,43490,42700	60	43757,43753,43490,42700	NA,70,30,80	58.75	40,60,55,80
13865	52751	Social	1.4	35	15	15	B	D	D	16	D	42720,43730,43450,43449	33.25	42720,43730,43450,43449	33,20,75,5	42.5	33,25,70,42
13865	52756	Social	1.4	75	80	16	C	C	D	16	D	43762,42727,43475	65	43762,43484,42727,43475	NA,30,100	60.6666666666667	42,40,100
13709	52759	Social	1.3	3	4	4	C	C	C	57	B	42814,42796,42411,42409	17.75	42814,42796,42411,42409	9,12,0,50	13.6875	13.75,16,10,15
13709	52761	Social	1.3	50	20	20	A	A	A	57	B	42813,42773,42768,42763	22.6666666666667	42813,42773,42768,42763	1,7,NA,60	21.4	16.6,8,1,60
13709	52763	Social	1.3	1	16.6	16.6	A	C	C	57	B	42813,42810,42761	40.6666666666667	42813,42810,42799,42761	65,7,50	9.33333333333333	0,8,20
13709	52766	Social	1.3	10	10	12	C	C	C	57	B	42807,42775	30	42807,42799,42791,42775	50,10	17.5	20,15
13709	52767	Social	1.3	NA	5	NA	NA	C	NA	57	B	42441,42773,42411,42398	20.75	42441,42773,42411,42398	8,15,0,60	24.75	14,15,10,60
13709	52768	Social	1.3	NA	1	1	NA	A	A	57	B	42816,42761,42398,42392	18.5	42816,42761,42398,42392	16,0,8,50	12	14,0,14,20
13709	52769	Social	1.3	NA	14	15	C	C	C	57	B	42796,42387	8.5	42799,42796,42779,42387	12,5	15	16,14
13709	52771	Social	1.3	NA	15	15	NA	A	A	57	B	42802,42794,42434,42782	22.5	42802,42794,42434,42782	1,20,9,60	27.5	1,50,9,50
13709	52773	Social	1.3	60	60	60	C	C	C	57	B	42451,42767,42761	50	42451,42780,42767,42761	NA,NA,50	12.5	NA,5,20
13709	52775	Social	1.3	10	15	15	A	A	C	57	B	42802,42794,42407,42766	25.25	42802,42794,42407,42766	30,1,60,10	17.75	10,1,50,10
13709	52777	Social	1.3	20	20	50	B	B	B	57	B	42802,42441,42778,42387	30	42802,42441,42778,42387	40,15,5,60	23.5	15,15,14,50
13709	52778	Social	1.3	40	15	20	C	C	C	57	B	42811,42434,42777,42409	13.5	42811,42434,42777,42409	9,5,20,20	22.9375	13.75,8,50,20
13709	52782	Social	1.3	9	9	9	C	C	C	57	B	42451,42808,42771,42411	0	42451,42808,42771,42411	NA,0,0,NA	8.33333333333333	NA,10,0,15
13709	52794	Social	1.3	1	1	1	C	C	C	57	B	42810,42445,42775,42771	36.6666666666667	42810,42445,42775,42771	35,65,10,NA	13.75	25,0,15,15
13709	52796	Social	1.3	12	16	13	C	C	C	57	B	42769,42398,42759,42387	5.33333333333333	42769,42398,42759,42387	8,5,3,NA	11.5	14,14,4,14
13709	52802	Social	1.3	60	50	50	C	C	C	57	B	42814,42777,42775,42771	26.6666666666667	42814,42777,42775,42771	50,20,10,NA	16.25	15,20,15,15
13709	52803	Social	1.3	0	15	15	C	C	C	57	B	42816,42451,42807,42409	19.6666666666667	42816,42451,42807,42409	NA,9,0,50	11.25	NA,13.75,0,20
13709	52807	Social	1.3	50	20	40	C	C	C	57	B	42813,42803,42445,42766	13	42813,42803,42445,42766	35,0,7,10	14.5	25,15,8,10
13709	52808	Social	1.3	0	0	2	B	B	B	57	B	42782,42392	12.5	42791,42782,42779,42392	16,9	11.5	14,9
13709	52810	Social	1.3	65	0	25	C	A	A	57	B	42811,42794,42763	2.33333333333333	42811,42444,42794,42763	1,5,1	8.53333333333333	1,8,16.6
13709	52811	Social	1.3	5	8	2	C	C	C	57	B	42451,42810,42778	52.5	42451,42810,42791,42778	NA,40,65	7.5	NA,15,0
13709	52813	Social	1.3	7	8	7	A	A	A	57	B	42807,42763,42761	33.6666666666667	42807,42444,42763,42761	50,1,50	18.8666666666667	20,16.6,20
13709	52814	Social	1.3	50	15	15	C	C	C	57	B	42802,42407,42759	31	42802,42444,42407,42759	30,3,60	21.3333333333333	10,4,50
13709	52816	Social	1.3	0	0	15	C	C	C	57	B	42803,42768	0	42803,42444,42780,42768	0,NA	8	15,1
13708	52820	Social	1.3	NA	10	12.5	NA	A	C	57	B	42862,42850,42488,42468	9.75	42862,42850,42488,42468	1,5,3,30	14.25	14,5,8,30
13708	52821	Social	1.3	50	40	16	C	C	C	57	B	42869,42508,42501,42841	25.75	42869,42508,42501,42841	20,60,20,3	20	20,16,30,14
13708	52823	Social	1.3	15	20	20	B	B	B	57	B	42862,42508,42841,42829	27.75	42862,42508,42841,42829	1,60,20,30	25	14,16,30,40
13708	52825	Social	1.3	50	25	25	B	C	C	57	B	41934,42847,42841,42826	23.75	41934,42847,42841,42826	10,20,15,50	23.75	10,30,30,25
13708	52826	Social	1.3	15	30	15	A	B	B	57	B	41934,42825	30	41934,42520,42512,42825	10,50	17.5	10,25
13708	52827	Social	1.3	5	5	5	A	A	B	57	B	42868,42856,42849	16.3333333333333	42868,42512,42856,42849	15,14,20	16.3333333333333	15,14,20
13708	52829	Social	1.3	30	40	30	C	C	C	57	B	42508,42847,42843,42823	33.25	42508,42847,42843,42823	60,15,8,50	18.75	16,20,14,25
13708	52837	Social	1.3	10	10	10	A	A	A	57	B	42513,42506,42501	35	42513,42506,42501,42822	20,NA,50	15	20,5,20
13708	52841	Social	1.3	20	30	15	C	C	C	57	B	41953,42825,42823,42821	48.75	41953,42825,42823,42821	80,15,50,50	28.75	30,20,25,40
13708	52843	Social	1.3	8	14	14	C	B	B	57	B	42854,42468,42829	12.6666666666667	42854,42468,42829,42822	5,3,30	17.6666666666667	5,8,40
13708	52847	Social	1.3	50	25	NA	C	C	A	57	B	42871,42853,42829,42825	36.25	42871,42853,42829,42825	40,50,25,30	30	NA,25,25,40
13708	52849	Social	1.3	20	20	20	C	C	C	57	B	42865,42858,42468,42827	9.5	42865,42858,42468,42827	25,5,5,3	11.5	25,8,5,8
13708	52850	Social	1.3	30	30	10	C	C	C	57	B	42865,42508,42506,42820	38.3333333333333	42865,42508,42506,42820	5,60,NA,50	13.5	8,16,10,20
13708	52852	Social	1.3	12	12	12	C	C	C	57	B	42869,42853,42501,42488	17	42869,42853,42501,42488	40,20,5,3	13	NA,20,5,14
13708	52853	Social	1.3	40	NA	NA	C	NA	NA	57	B	41953,42856,42852,42847	39.25	41953,42856,42852,42847	80,12,15,50	20.5	30,12,15,25
13708	52854	Social	1.3	5	5	7.5	C	C	C	57	B	42871,42869,42494,42843	10.25	42871,42869,42494,42843	5,8,25,3	15.75	10,14,25,14
13708	52855	Social	1.3	20	20	15	A	C	C	57	B	42867,42506,42494	20	42867,42512,42506,42494	5,5,50	11.6666666666667	5,10,20
13708	52856	Social	1.3	15	15	15	B	A	A	57	B	42870,42869,42853,42827	17	42870,42869,42853,42827	40,5,20,3	14.6666666666667	NA,5,25,14
13708	52858	Social	1.3	25	25	15	B	B	A	57	B	42867,42849,42494	10	42520,42867,42849,42494	5,5,20	11.6666666666667	5,10,20
13708	52862	Social	1.3	1	14	14	A	B	B	57	B	42488,42823,42820	10	42488,42823,42822,42820	5,NA,15	11.6666666666667	5,10,20
13708	52864	Social	1.3	13	30	14.3	B	C	C	57	B	41953,41937,41934	33.3333333333333	41953,41937,41934,42520	80,10,10	20	30,10,NA
13708	52865	Social	1.3	5	8	4	C	B	C	57	B	41937,42850,42849,42494	16.25	41937,42850,42849,42494	5,10,20,30	20	10,NA,20,30
13708	52867	Social	1.3	5	5	8	A	A	A	57	B	42868,42858,42855,42501	19.75	42868,42858,42855,42501	20,20,25,14	19.75	20,20,25,14
13708	52868	Social	1.3	14	14	14	C	C	C	57	B	41934,42513,42867,42827	6.66666666666667	41934,42513,42867,42827	10,NA,5,5	6.25	10,5,5,5
13708	52869	Social	1.3	3	14	50	A	C	B	57	B	42856,42854,42852,42821	20.5	42856,42854,42852,42821	12,5,15,50	18	12,5,15,40
13708	52870	Social	1.3	20	25	20	A	A	A	57	B	42871,42856,42506	30	42871,42520,42856,42506	15,50,25	20	15,20,25
13708	52871	Social	1.3	25	25	15	C	C	C	57	B	42870,42513,42854,42847	25	42870,42513,42854,42847	5,NA,20,50	15	5,5,25,25
13863	53046	Social	1.4	75	50	50	D	D	D	16	D	43062,43658,43831,43829	25	43062,43658,43831,43829	20,5,50,NA	35.75	25,20,48,50
13863	53048	Social	1.4	99	90	90	C	C	D	16	D	43053,43671,43666,43832	40.6666666666667	43053,43671,43666,43832	NA,30,42,50	50.5	50,60,42,50
13863	53051	Social	1.4	70	75	60	B	B	C	16	D	43059,43053,43823	65	43064,43059,43053,43823	NA,90,40	56.6666666666667	50,50,70
13863	53053	Social	1.4	NA	50	50	NA	C	C	16	D	43061,43051,43048,43818	63	43061,43051,43048,43818	99,70,NA,20	75	90,75,NA,60
13863	53054	Social	1.4	66	66	66	B	B	B	16	D	43669,43664,43833,43813	70	43669,43664,43833,43813	NA,70,NA,70	63.75	75,60,50,70
13863	53056	Social	1.4	75	75	50	B	B	B	16	D	43057,43836,43671,43647	56.75	43057,43836,43671,43647	35,42,100,50	44.25	35,42,50,50
13863	53057	Social	1.4	35	35	32	C	C	D	16	D	43059,43056,43669,43659	83.75	43059,43056,43669,43659	75,90,100,70	58.75	75,50,50,60
13863	53059	Social	1.4	90	50	75	C	D	C	16	D	43057,43051,43664,43655	40	43057,43051,43664,43655	70,35,NA,15	61.6666666666667	75,35,75,NA
13863	53061	Social	1.4	NA	NA	35	NA	NA	C	16	D	43053,43836,43647,43644	56.6666666666667	43053,43836,43647,43644	NA,20,100,50	42.5	50,20,50,50
13863	53062	Social	1.4	20	25	30	C	C	C	16	D	43046,43836,43822	55	43046,43836,43822,43814	75,40,50	46.6666666666667	50,40,50
13865	53449	Social	1.4	20	25	25	C	D	A	16	D	42751,42720,43733	27.6666666666667	42751,43484,42720,43733	35,33,15	26	15,33,30
13865	53450	Social	1.4	75	70	50	C	C	A	16	D	43762,42751,43473,42710	66.25	43762,42751,43473,42710	35,30,100,100	53.75	15,50,50,100
13865	53459	Social	1.4	30	30	30	C	C	C	16	D	42391,43473,43730	46.6666666666667	42391,43476,43473,43730	35,100,5	37.3333333333333	20,50,42
13865	53461	Social	1.4	100	28	60	C	B	B	16	D	43519,43732,43730,42690	28.3333333333333	43519,43732,43730,42690	NA,20,5,60	55.5	65,50,42,65
13865	53473	Social	1.4	100	50	50	C	B	B	16	D	42744,43733,43459,43450	55	42744,43733,43459,43450	100,75,30,15	47.5	60,70,30,30
13865	53475	Social	1.4	30	40	40	D	D	D	16	D	42756,43493,43744,42744	56.25	42756,43493,43744,42744	75,100,20,30	58.75	80,60,60,35
13865	53488	Social	1.4	65	45	45	C	C	C	16	D	43757,43744,42710	30	43757,43744,43484,42710	30,30,30	46.6666666666667	50,55,35
13865	53489	Social	1.4	30	40	NA	C	C	NA	16	D	43753,43490,42738,42720	61	43753,43490,42738,42720	33,NA,70,80	68.25	33,100,60,80
13865	53490	Social	1.4	70	60	16	C	C	D	16	D	43519,42747,43489	40	43519,42747,43489,43476	70,30,20	56.6666666666667	80,40,50
13865	53493	Social	1.4	20	60	40	C	C	C	16	D	43754,43748,42727,43475	51.6666666666667	43754,43748,42727,43475	NA,30,25,100	39.25	42,40,25,50
13865	53502	Social	1.4	25	25	25	C	C	C	16	D	43760,43750,43748,42700	25	43760,43750,43748,42700	NA,25,NA,25	30	40,25,NA,25
13865	53519	Social	1.4	20	50	NA	B	B	NA	16	D	43750,43490,43461	65	43750,42752,43490,43461	100,70,25	37.6666666666667	28,60,25
13864	53522	Social	1.4	25	35	32	C	D	D	16	D	43603,43781,43561,43555	60	43603,43781,43561,43555	80,10,100,50	46.25	75,10,50,50
13864	53533	Social	1.4	75	75	75	B	C	C	16	D	43603,43798,43775,43552	63.75	43603,43798,43775,43552	80,65,90,20	78.75	75,90,80,70
13864	53549	Social	1.4	70	80	70	C	D	C	16	D	43808,43629,43606,43772	77.5	43808,43629,43606,43772	NA,100,55,NA	67.5	50,100,50,70
13864	53550	Social	1.4	65	65	68	C	C	C	16	D	43802,43606,43796,43564	43.6666666666667	43802,43606,43796,43564	NA,1,80,50	51.6666666666667	50,30,75,NA
13864	53552	Social	1.4	65	90	75	B	B	B	16	D	43798,43563,43776,43533	65	43798,43563,43776,43533	25,75,70,90	69.5	58,75,65,80
13864	53555	Social	1.4	10	10	10	D	D	D	16	D	43809,43564,43776,43522	31.5	43809,43564,43776,43522	1,25,70,30	38.75	30,35,65,25
13864	53561	Social	1.4	100	50	75	D	C	C	16	D	43606,43603,43580,43522	60	43606,43603,43580,43522	NA,80,75,25	58.75	50,75,75,35
13864	53562	Social	1.4	90	50	50	B	B	B	16	D	43619,43593,43584	30	43619,43593,43584,43793	30,50,10	38.3333333333333	30,45,40
13864	53563	Social	1.4	25	58	55	B	B	B	16	D	43635,43791,43552,43772	58.75	43635,43791,43552,43772	65,65,55,50	56.25	35,90,50,50
13864	53564	Social	1.4	1	30	33	B	B	B	16	D	43619,43593,43555,43550	28.75	43619,43593,43555,43550	30,65,10,10	36.25	30,65,10,40
13864	53578	Social	1.4	20	40	60	C	C	C	16	D	43632,43584,43781,43774	38.75	43632,43584,43781,43774	15,50,50,40	47.5	50,45,50,45
13864	53580	Social	1.4	75	75	75	C	C	C	16	D	43791,43787,43561	76.6666666666667	43803,43791,43787,43561	100,80,50	60	50,80,50
13864	53584	Social	1.4	50	45	45	C	C	C	16	D	43800,43606,43578,43562	45	43800,43606,43578,43562	NA,20,90,25	42.5	50,40,50,30
13864	53593	Social	1.4	10	40	45	B	C	C	16	D	43629,43800,43564,43562	54	43629,43800,43564,43562	100,1,90,25	52.5	100,30,50,30
13864	53603	Social	1.4	80	75	NA	C	C	NA	16	D	43561,43533,43769,43522	57.5	43561,43533,43769,43522	25,75,100,30	47.5	35,75,50,30
13864	53606	Social	1.4	NA	50	NA	NA	C	NA	16	D	43584,43561,43550,43549	71.25	43584,43561,43550,43549	70,65,100,50	60	80,65,50,45
13864	53616	Social	1.4	100	75	100	D	D	D	16	D	43810,43809,43808,43629	50	43810,43809,43808,43629	100,NA,30,20	60	100,70,25,45
13864	53619	Social	1.4	30	30	50	C	B	B	16	D	43809,43781,43564,43562	42.75	43809,43781,43564,43562	1,90,50,30	38.75	30,50,50,25
13864	53623	Social	1.4	55	40	25	C	C	C	16	D	43810,43635,43802,43774	43.75	43810,43635,43802,43774	65,50,20,40	41.6666666666667	35,NA,45,45
13864	53629	Social	1.4	100	100	80	C	C	C	16	D	43632,43616,43593,43549	48.75	43632,43616,43593,43549	100,15,70,10	61.25	75,50,80,40
13864	53632	Social	1.4	15	50	60	C	C	C	16	D	43635,43629,43796,43578	66.25	43635,43629,43796,43578	100,20,65,80	62.5	100,40,35,75
13864	53635	Social	1.4	65	35	60	C	C	C	16	D	43632,43623,43563	31.6666666666667	43632,43623,43793,43563	25,15,55	49.3333333333333	58,50,40
13863	53644	Social	1.4	20	20	20	B	D	D	16	D	43061,43655,43825,43647	57.5	43061,43655,43825,43647	NA,100,15,NA	30	NA,50,NA,10
13863	53647	Social	1.4	100	50	100	C	C	C	16	D	43061,43056,43835,43644	47.5	43061,43056,43835,43644	75,NA,20,NA	51.6666666666667	75,NA,20,60
13863	53653	Social	1.4	50	30	35	C	B	B	16	D	43664,43822,43821	25	43664,43822,43821,43814	NA,10,40	48.3333333333333	75,30,40
13863	53655	Social	1.4	15	NA	NA	C	NA	NA	16	D	43059,43661,43821,43644	41.25	43059,43661,43821,43644	90,45,20,10	35	50,40,20,30
13863	53658	Social	1.4	50	48	47	D	D	D	16	D	43046,43672,43659,43812	68.75	43046,43672,43659,43812	75,100,50,50	50	50,50,50,50
13863	53659	Social	1.4	100	50	50	D	D	D	16	D	43057,43666,43658,43823	38.75	43057,43666,43658,43823	35,30,50,40	53.25	35,60,48,70
13863	53661	Social	1.4	45	40	40	D	D	D	16	D	43669,43833,43655	42.5	43064,43669,43833,43655	70,15,NA	55	60,NA,50
13863	53664	Social	1.4	NA	75	60	NA	C	B	16	D	43059,43054,43829,43653	52.75	43059,43054,43829,43653	66,90,5,50	41.5	66,50,20,30
13863	53666	Social	1.4	30	60	50	C	C	C	16	D	43048,43835,43659,43829	68	43048,43835,43659,43829	99,100,5,NA	55	90,50,20,60
13863	53669	Social	1.4	70	60	60	B	B	B	16	D	43057,43054,43661,43818	41.5	43057,43054,43661,43818	66,35,45,20	50.25	66,35,40,60
13863	53671	Social	1.4	42	42	42	A	B	B	16	D	43056,43048,43831,43829	59.6666666666667	43056,43048,43831,43829	99,75,5,NA	58.75	90,75,20,50
13863	53672	Social	1.4	50	50	50	D	B	B	16	D	43658,43821,43815,43813	45	43658,43821,43815,43813	50,50,10,70	48.25	48,45,30,70
13863	53673	Social	1.4	75	70	60	B	B	B	16	D	43827,43815,43812	50	43827,43815,43814,43812	50,50,50	45	45,40,50
13865	53730	Social	1.4	5	42	42	B	B	B	16	D	42751,42391,43461,43459	50	42751,42391,43461,43459	35,35,100,30	23.25	15,20,28,30
13865	53732	Social	1.4	60	65	60	C	C	C	16	D	43760,43461,42699	87.5	43760,43476,43461,42699	75,100,NA	51.5	75,28,NA
13865	53733	Social	1.4	15	30	20	C	C	B	16	D	43762,42727,43473,43449	73.3333333333333	43762,42727,43473,43449	NA,100,20,100	54.25	42,50,25,100
13865	53744	Social	1.4	30	35	35	C	C	C	16	D	43748,43747,43488,43475	42.5	43748,43747,43488,43475	30,65,25,50	40	40,45,25,50
13865	53747	Social	1.4	50	50	50	C	C	C	16	D	43744,42720,42700,42699	46	43744,42720,42700,42699	75,NA,33,30	45.75	75,40,33,35
13865	53748	Social	1.4	25	25	25	C	D	D	16	D	43502,43493,43744,42738	25	43502,43493,43744,42738	NA,20,25,30	55	100,60,25,35
13865	53750	Social	1.4	25	25	25	C	C	C	16	D	43519,43759,43502,42710	25	43519,43759,43502,42710	30,25,20,25	51.25	50,25,50,80
13865	53753	Social	1.4	80	80	65	B	B	B	16	D	42747,42744,43489,42690	66.6666666666667	42747,42744,43489,42690	NA,100,70,30	61.25	65,60,80,40
13865	53754	Social	1.4	100	50	NA	B	C	NA	16	D	43757,43493,42699	41.6666666666667	43757,42752,43493,42699	75,20,30	63.3333333333333	75,60,55
13865	53757	Social	1.4	30	55	16	C	C	D	16	D	43759,43754,42747,43488	65	43759,43754,42747,43488	70,65,25,100	63.75	80,45,80,50
13865	53759	Social	1.4	25	80	87	C	C	C	16	D	43757,43750,42744	51.6666666666667	43757,43750,42744,43476	100,30,25	46.6666666666667	60,55,25
13865	53760	Social	1.4	NA	NA	NA	NA	NA	NA	16	D	43502,42699,43732	53.3333333333333	43502,42752,42699,43732	75,25,60	55	75,25,65
13865	53762	Social	1.4	100	100	100	D	D	D	16	D	42756,43733,43450	55	42756,42752,43733,43450	75,75,15	60	80,70,30
13864	53763	Social	1.4	30	30	30	B	B	B	16	D	43798,43787,43775	63.3333333333333	43803,43798,43787,43775	80,90,20	76.6666666666667	80,80,70
13864	53769	Social	1.4	30	30	30	D	D	D	16	D	43809,43603,43776,43774	55	43809,43603,43776,43774	80,70,30,40	52.5	75,65,25,45
13864	53772	Social	1.4	55	50	70	C	C	C	16	D	43808,43563,43775,43549	38.3333333333333	43808,43563,43775,43549	25,70,NA,20	69.5	58,80,70,70
13864	53774	Social	1.4	40	45	47	C	C	C	16	D	43623,43578,43787,43769	46.25	43623,43578,43787,43769	55,20,30,80	47.5	40,40,30,80
13864	53775	Social	1.4	20	70	60	C	C	C	16	D	43810,43772,43533,43763	45	43810,43772,43533,43763	75,30,55,20	50	75,30,50,45
13864	53776	Social	1.4	70	65	60	C	C	C	16	D	43555,43552,43769	35	43793,43555,43552,43769	65,10,30	43.3333333333333	90,10,30
13864	53781	Social	1.4	50	50	50	C	C	C	16	D	43619,43798,43578,43522	41.25	43619,43798,43578,43522	30,20,25,90	46.25	30,40,35,80
13864	53787	Social	1.4	80	80	80	C	C	C	16	D	43800,43580,43774,43763	42.5	43800,43580,43774,43763	75,30,25,40	45	75,30,30,45
13864	53791	Social	1.4	50	50	50	C	C	C	16	D	43810,43796,43580,43563	50	43810,43796,43580,43563	25,75,80,20	63.25	58,75,75,45
13864	53796	Social	1.4	80	75	75	D	D	D	16	D	43632,43791,43550	43.3333333333333	43632,43803,43791,43550	15,65,50	55	50,65,50
13864	53798	Social	1.4	90	80	70	C	C	D	16	D	43781,43552,43533,43763	55	43781,43552,43533,43763	75,65,30,50	61.25	75,90,30,50
13864	53800	Social	1.4	25	30	60	C	D	D	16	D	43802,43593,43584,43787	47.5	43802,43593,43584,43787	50,10,80,50	55	45,40,80,NA
13864	53802	Social	1.4	50	NA	NA	B	NA	NA	16	D	43808,43623,43800,43550	48.3333333333333	43808,43623,43800,43550	55,65,25,NA	51.25	40,65,30,70
13864	53808	Social	1.4	NA	70	85	NA	C	C	16	D	43802,43616,43549,43772	68.75	43802,43616,43549,43772	100,70,55,50	68.3333333333333	75,80,50,NA
13864	53809	Social	1.4	30	25	27	C	C	C	16	D	43619,43616,43555,43769	42.5	43619,43616,43555,43769	100,30,10,30	36.25	75,30,10,30
13864	53810	Social	1.4	20	45	55	B	C	C	16	D	43623,43616,43791,43775	56.25	43623,43616,43791,43775	100,55,50,20	58.75	75,40,50,70
13863	53812	Social	1.4	50	50	20	B	B	D	16	D	43673,43658,43827,43822	53.75	43673,43658,43827,43822	75,50,40,50	49.5	70,48,40,40
13863	53813	Social	1.4	70	70	60	C	C	C	16	D	43054,43672,43832,43825	55.3333333333333	43054,43672,43832,43825	66,50,NA,50	44	66,50,10,50
13863	53815	Social	1.4	50	45	40	C	B	B	16	D	43673,43672,43825,43821	45	43673,43672,43825,43821	75,50,10,NA	40	70,50,30,10
13863	53818	Social	1.4	20	60	16	B	C	D	16	D	43053,43835,43669,43831	70	43053,43835,43669,43831	NA,70,NA,NA	55	50,60,50,60
13863	53821	Social	1.4	10	30	20	D	D	D	16	D	43672,43655,43653,43815	41.25	43672,43655,43653,43815	50,50,15,50	41.6666666666667	50,30,NA,45
13863	53822	Social	1.4	40	40	35	D	D	D	16	D	43062,43831,43653,43812	40	43062,43831,43653,43812	20,50,50,NA	38.75	25,30,50,50
13863	53823	Social	1.4	40	70	16	C	B	D	16	D	43051,43659,43832	73.3333333333333	43051,43659,43832,43814	70,100,50	58.3333333333333	75,50,50
13863	53825	Social	1.4	NA	10	NA	NA	B	NA	16	D	43644,43815,43813	46.6666666666667	43064,43644,43815,43813	20,50,70	45	20,45,70
13863	53827	Social	1.4	50	40	50	B	B	B	16	D	43835,43673,43833,43812	62.5	43835,43673,43833,43812	75,50,NA,NA	57.5	70,50,50,60
13863	53829	Social	1.4	5	20	20	B	B	B	16	D	43046,43671,43666,43664	49	43046,43671,43666,43664	75,NA,30,42	56.75	50,75,60,42
13863	53831	Social	1.4	NA	50	16	NA	B	D	16	D	43046,43671,43822,43818	44.25	43046,43671,43822,43818	75,42,20,40	48	50,42,60,40
13863	53832	Social	1.4	50	50	65	C	C	C	16	D	43048,43833,43823,43813	69.6666666666667	43048,43833,43823,43813	99,40,NA,70	70	90,70,50,70
13863	53833	Social	1.4	NA	50	NA	NA	C	NA	16	D	43054,43661,43832,43827	52.75	43054,43661,43832,43827	66,45,50,50	49	66,40,40,50
13863	53835	Social	1.4	NA	60	55	A	B	B	16	D	43666,43827,43818,43647	50	43666,43827,43818,43647	30,100,20,50	52.5	60,50,60,40
13863	53836	Social	1.4	50	50	20	B	B	D	16	D	43062,43061,43056	47.5	43064,43062,43061,43056	75,NA,20	50	75,NA,25
14008	55090	Social	1.5	5	10	10	C	A	A	1	C	46066,46048,45802,45801	15	46066,46048,45802,45801	33,2,10,NA	10.75	25,2,6,10
14008	55143	Social	1.5	55	45	20	A	A	A	1	C	45160,45155	6	45169,45164,45160,45155	10,2	13.35	25,1.7
14008	55146	Social	1.5	NA	30	1	NA	C	C	1	C	46055,45815	37.5	45164,46055,45815,45811	60,15	12	14,10
14008	55147	Social	1.5	5	1	5	A	A	A	1	C	45150,46070,46066,45816	1	45150,46070,46066,45816	NA,1,NA,NA	5.5	2,5,10,5
14008	55148	Social	1.5	10	1	5	A	A	A	1	C	45159,45150,46045	5.5	45169,45159,45150,46045	NA,10,1	5.66666666666667	2,5,10
14008	55150	Social	1.5	NA	2	2	A	A	A	1	C	45160,45148,45147,45802	4.75	45160,45148,45147,45802	5,10,2,2	1.425	1,1,1.7,2
14008	55152	Social	1.5	1	1	1	C	C	C	1	C	45827,46063,46062,46038	9.75	45827,46063,46062,46038	12,0,15,12	8.25	12,10,1,10
14008	55155	Social	1.5	10	25	15	B	A	B	1	C	45143,46070,45801	32.5	45156,45143,46070,45801	55,10,NA	18.6666666666667	45,6,5
14008	55159	Social	1.5	10	5	5	A	A	A	1	C	45148,46063,46052	5	45156,45148,46063,46052	10,NA,0	6.33333333333333	1,8,10
14008	55160	Social	1.5	2	1.7	1.7	C	C	C	1	C	45150,45143,45801,46040	32.5	45150,45143,45801,46040	55,NA,NA,10	16.75	45,2,14,6
14010	55734	Social	1.5	0	5	0	C	B	C	1	C	46033,45778,45766,45744	27.75	46033,45778,45766,45744	50,36,25,0	12	13,15,10,10
14010	55735	Social	1.5	20	20	30	A	A	A	1	C	46024,45778,45744,45738	30.25	46024,45778,45744,45738	26,70,25,0	29	26,70,10,10
14010	55737	Social	1.5	0	NA	NA	A	NA	NA	1	C	46032,45786,46023	11.5	46032,45786,46023,45754	15,8,NA	10.6666666666667	12,15,5
14010	55738	Social	1.5	26	26	26	A	C	A	1	C	45778,46013,46010,45735	12.75	45778,46013,46010,45735	20,6,0,25	12.25	20,14,5,10
14010	55739	Social	1.5	NA	12	12	NA	A	A	1	C	46035,46010	0	46035,45754,46010,46005	0,0	5	5,5
14010	55740	Social	1.5	20	21	NA	A	A	NA	1	C	46031,46017,45766,46006	42.75	46031,46017,45766,46006	55,40,40,36	27.5	55,15,25,15
14010	55744	Social	1.5	0	10	0	C	C	C	1	C	46007,45735,45734	11.6666666666667	45797,46007,45735,45734	0,20,15	11.6666666666667	5,20,10
14010	55748	Social	1.5	2	5	3	A	A	A	1	C	45786,46024,46018	45	45786,46024,46018,46005	20,70,NA	28.3333333333333	10,70,5
14010	55757	Social	1.5	10	25	10	A	A	C	1	C	45778,46017	32.5	46029,45778,46017,46005	40,25	12.5	15,10
14010	55766	Social	1.5	36	15	10	C	C	C	1	C	45789,46018,45740,45734	13.5	45789,46018,45740,45734	0,20,14,20	12.5	5,10,14,21
14010	55770	Social	1.5	30	15	15	A	C	B	1	C	45793,46033,46011,46010	17.5	45793,46033,46011,46010	50,0,15,5	9.5	13,5,15,5
14010	55777	Social	1.5	0	15	15	C	C	C	1	C	45789,46011	14.5	45790,45789,45754,46011	15,14	14.5	15,14
14010	55778	Social	1.5	25	10	15	A	A	A	1	C	45757,45738,45735,45734	14	45757,45738,45735,45734	0,20,26,10	19	5,20,26,25
14010	55786	Social	1.5	NA	5	6	NA	A	A	1	C	45748,45737,46008	7.33333333333333	46022,45748,45737,46008	20,0,2	10	15,NA,5
14010	55789	Social	1.5	14	14	14	A	A	A	1	C	46032,45777,45766	14.6666666666667	46032,45777,46022,45766	8,36,0	15	15,15,15
14010	55791	Social	1.5	NA	10	10	NA	C	C	1	C	45793,46023,46017	20	45793,45790,46023,46017	40,15,5	10.6666666666667	15,12,5
14010	55793	Social	1.5	5	5	10	A	A	C	1	C	45791,46031,45770,46013	25.3333333333333	45791,46031,45770,46013	6,40,30,NA	16	14,25,15,10
14010	55794	Social	1.5	15	15	15	B	B	B	1	C	46032,46028,46008,46007	13.25	46032,46028,46008,46007	15,20,10,8	11.875	10,15,7.5,15
14008	55800	Social	1.5	10	5	3	A	C	C	1	C	45830,45829,46046,46042	6.925	45830,45829,46046,46042	2,14,1.7,10	10.4	1,14,16.6,10
14008	55801	Social	1.5	10	6	10	A	C	C	1	C	45160,45155,45090,46040	5.66666666666667	45160,45155,45090,46040	5,10,2,NA	12.675	10,25,1.7,14
14008	55802	Social	1.5	2	2	2	C	A	A	1	C	45150,45090,45827,45815	10.6666666666667	45150,45090,45827,45815	5,NA,12,15	8	10,2,10,10
14008	55807	Social	1.5	20	15	15	B	A	B	1	C	45815,45808,46037	17.6666666666667	45164,45815,45808,46037	13,25,15	13	14,15,10
14008	55808	Social	1.5	25	15	15	C	C	C	1	C	46063,45807,46042,46039	9.25	46063,45807,46042,46039	0,15,2,20	10.25	10,15,1,15
14008	55815	Social	1.5	15	10	1	B	B	C	1	C	45146,46070,45807,45802	11	45146,46070,45807,45802	NA,2,20,NA	13	30,2,15,5
14008	55816	Social	1.5	1	5	4	C	C	C	1	C	45147,46062,46045,46038	8.25	45147,46062,46045,46038	5,12,15,1	6	1,12,1,10
14008	55824	Social	1.5	5	7.5	7.5	A	A	A	1	C	45827,46062,46052	12	45169,45827,46062,46052	NA,12,12	10	8,12,10
14008	55827	Social	1.5	12	10	12	A	B	B	1	C	45152,45824,45802	2.66666666666667	45156,45152,45824,45802	1,2,5	3.5	1,2,7.5
14008	55829	Social	1.5	1.7	16.6	1.7	C	A	A	1	C	46055,46042,45800,46038	21.75	46055,46042,45800,46038	60,15,2,10	5.25	14,1,1,5
14008	55830	Social	1.5	10	10	10	A	A	A	1	C	46048,45800,46039,46037	17.75	46048,45800,46039,46037	13,15,33,10	14.75	14,15,25,5
14010	56006	Social	1.5	55	55	55	B	B	B	1	C	46035,46024,46010,45740	22.5	46035,46024,46010,45740	70,0,0,20	25.25	70,5,5,21
14010	56007	Social	1.5	15	10	15	B	A	A	1	C	45794,46013,45744,46008	10.25	45794,46013,45744,46008	20,6,15,0	13.5	15,14,15,10
14010	56008	Social	1.5	20	15	10	A	A	A	1	C	45794,45786,46007	15	45794,45790,45786,46007	15,NA,15	10	10,5,15
14010	56010	Social	1.5	0	5	2	C	C	C	1	C	45770,45739,45738,46006	37	45770,45739,45738,46006	26,NA,55,30	27	26,12,55,15
14010	56011	Social	1.5	15	15	15	C	C	C	1	C	45777,45770	15	46029,45777,46022,45770	30,0	15	15,15
14010	56013	Social	1.5	6	14	15	C	A	A	1	C	45793,46019,45738,46007	16.5	45793,46019,45738,46007	26,15,20,5	15.25	26,10,20,5
14010	56017	Social	1.5	40	15	15	A	B	B	1	C	45791,45757,45740	15	45791,46022,45757,45740	10,NA,20	18.6666666666667	25,10,21
14010	56018	Social	1.5	20	10	12	A	A	A	1	C	46033,46019,45766,45748	27	46033,46019,45766,45748	20,50,2,36	13.25	20,13,5,15
14010	56019	Social	1.5	20	20	10	C	C	C	1	C	46023,46018,46013	13.6666666666667	45797,46023,46018,46013	6,20,15	12	14,10,12
14010	56023	Social	1.5	15	12	10	A	A	A	1	C	45791,46033,46019,45737	23.3333333333333	45791,46033,46019,45737	0,20,50,NA	14.3333333333333	NA,20,13,10
14010	56024	Social	1.5	70	70	70	B	B	B	1	C	45748,45735,46006	25.6666666666667	45748,45735,46006,46005	20,55,2	26.6666666666667	20,55,5
14010	56028	Social	1.5	10	7.5	10	A	A	A	1	C	46035,45794	7.5	45797,46035,45794,45790	0,15	10	5,15
14010	56031	Social	1.5	40	25	20	A	A	A	1	C	45793,46032,45740	11	45797,45793,46032,45740	8,5,20	13.6666666666667	15,5,21
14010	56032	Social	1.5	8	15	20	A	A	A	1	C	45794,46031,45789,45737	17.25	45794,46031,45789,45737	0,40,14,15	18	NA,25,14,15
14010	56033	Social	1.5	50	13	13	B	B	B	1	C	46023,45770,46018,45734	16.25	46023,45770,46018,45734	0,20,15,30	10.5	5,10,12,15
14010	56035	Social	1.5	0	5	10	C	C	C	1	C	46028,45739,46006	32.5	46029,46028,45739,46006	NA,55,10	24.8333333333333	12,55,7.5
14008	56037	Social	1.5	13	14	1	B	B	C	1	C	45830,46055,46048,45807	30.75	45830,46055,46048,45807	60,33,10,20	16	14,25,10,15
14008	56038	Social	1.5	15	1	1.5	A	C	C	1	C	45152,45829,45816,46046	4.425	45152,45829,45816,46046	1,14,1.7,1	9.15	1,14,16.6,5
14008	56039	Social	1.5	15	15	12	C	C	C	1	C	45830,45808,46045	12	45164,45830,45808,46045	1,10,25	11.6666666666667	10,10,15
14008	56040	Social	1.5	NA	14	14	NA	B	A	1	C	45160,46052,46046,45801	8.66666666666667	45160,46052,46046,45801	2,NA,14,10	7.425	1.7,8,14,6
14008	56042	Social	1.5	2	1	1	C	C	C	1	C	45829,46052,45808,45800	12.2333333333333	45829,46052,45808,45800	NA,1.7,10,25	11.15	8,16.6,5,15
14008	56045	Social	1.5	1	10	12	A	A	A	1	C	45148,46056,45816,46039	8.25	45148,46056,45816,46039	10,7,15,1	6.75	1,6,15,5
14008	56046	Social	1.5	14	14	1.3	A	A	C	1	C	46040,45800,46038	12.5	45169,46040,45800,46038	15,NA,10	6.66666666666667	1,14,5
14008	56048	Social	1.5	33	25	25	B	B	B	1	C	45090,45830,46062,46037	10	45090,45830,46062,46037	5,12,13,10	11.5	10,12,14,10
14008	56052	Social	1.5	NA	8	8	NA	A	B	1	C	45159,45824,46042,46040	5.66666666666667	45159,45824,46042,46040	10,NA,2,5	6.875	5,14,1,7.5
14008	56055	Social	1.5	60	14	14	A	A	A	1	C	45146,45829,46056,46037	7.23333333333333	45146,45829,46056,46037	NA,7,13,1.7	16.65	30,6,14,16.6
14008	56056	Social	1.5	7	6	6	A	B	B	1	C	46066,46055,46045	30.5	45156,46066,46055,46045	60,1,NA	11.3333333333333	14,10,10
14008	56062	Social	1.5	12	12	12	B	B	B	1	C	45152,45824,45816,46048	10	45152,45824,45816,46048	1,33,1,5	9.625	1,25,5,7.5
14008	56063	Social	1.5	0	10	5	C	A	C	1	C	45159,45152,45808	12	45159,45152,45811,45808	1,10,25	7	1,5,15
14008	56066	Social	1.5	NA	10	10	A	A	A	1	C	45147,45090,46056	5.66666666666667	45147,45090,46056,45811	5,5,7	5.66666666666667	10,1,6
14008	56070	Social	1.5	NA	5	7	NA	A	A	1	C	45155,45147,45815	10	45155,45147,45815,45811	5,10,15	12	1,25,10
14471	56298	Social	2.1	NA	9	50	NA	B	B	39	B	46339,46335,48578,48710	23.3333333333333	46339,46335,48578,48710	7,60,3,NA	25.25	50,2,10,39
14471	56302	Social	2.1	6	10	25	A	A	B	39	B	49343,46927	10	49470,49343,49279,46927	10,NA	24.875	12,37.75
14471	56310	Social	2.1	NA	50	50	NA	B	B	39	B	49461,49186,48710	14.3333333333333	49487,49461,49186,48710	3,25,15	16.2	10,3.6,35
14471	56318	Social	2.1	12	40	40	A	A	A	39	B	49388,46332,48982	35	49470,49388,46332,48982	NA,NA,35	30.1666666666667	39,39,12.5
14471	56330	Social	2.1	7	39	39	A	A	A	39	B	49477,47218,48440	19.1666666666667	49477,46334,47218,48440	12.5,5,40	26.3333333333333	39,5,35
14471	56332	Social	2.1	NA	39	39	NA	B	B	39	B	49293,47271,46318,47218	22.3333333333333	49293,47271,46318,47218	12,50,NA,5	23.4	40,45,3.6,5
14471	56335	Social	2.1	7	50	50	B	B	B	39	B	49556,47273,46298	4.3	49556,47273,46334,46298	NA,3.6,5	6.3	9,3.6,NA
14471	56339	Social	2.1	60	2	8	B	A	A	39	B	49293,49481,46342,46298	2.4	49293,49481,46342,46298	NA,1,NA,3.8	7.53333333333333	9,10,3.6,NA
14471	56342	Social	2.1	1	10	10	A	B	B	39	B	46339,49547,46949,48758	47.5	46339,49547,46949,48758	60,15,65,50	11.65	2,3.6,35,6
14473	56891	Social	2.1	25	33	30	A	A	A	39	B	47214,46914,46901,49275	34.3333333333333	47214,46914,46901,49275	60,3,40,NA	29.25	25,3,50,39
14473	56895	Social	2.1	15	39	40	A	A	A	39	B	47225,47195,49263	18.75	47225,46933,47195,49263	7.5,30,NA	20.3	39,1.6,NA
14473	56901	Social	2.1	3	3	3	A	A	A	39	B	47204,47180,46891,49263	23.3333333333333	47204,47180,46891,49263	25,20,NA,25	20.3333333333333	5,23,NA,33
14473	56913	Social	2.1	0.2	0.4	1.6	A	A	A	39	B	46957,47213,47206,47204	13.3333333333333	46957,47213,47206,47204	10,25,5,NA	20.15	35,5,1.6,39
14473	56914	Social	2.1	40	50	50	A	A	A	39	B	47241,47203,46891,49278	25.5333333333333	47241,47203,46891,49278	50,1.6,25,NA	17.45	1.4,0.4,33,35
14471	56927	Social	2.1	10	12	40	B	B	B	39	B	49417,47273,46302	12.2	49487,49417,47273,46302	6,3.6,27	12.8666666666667	10,3.6,25
14473	56929	Social	2.1	5	25	22	A	A	A	39	B	46957,47214,49246	35	46957,47214,46933,49246	35,NA,NA	32.6666666666667	20,39,39
14472	56934	Social	2.1	80	80	80	B	B	B	50	B	48870,47215,49064,48724	19.5	48870,47215,49064,48724	20,5,3,50	14.125	6.5,6.5,3.5,40
14473	56944	Social	2.1	30	30	30	A	B	B	39	B	46991,46975,47203,47179	50	46991,46975,47203,47179	15,50,75,60	35.35	15,1.4,75,50
14473	56947	Social	2.1	NA	6.5	NA	A	B	NA	39	B	47184,49275,49263,49246	38.3333333333333	47184,49275,49263,49246	20,60,NA,35	28.3333333333333	40,25,NA,20
14473	56948	Social	2.1	60	40	40	B	B	B	39	B	47206,47184,47179,49284	23.75	47206,47184,47179,49284	20,5,10,60	27.9	40,1.6,20,50
14471	56949	Social	2.1	65	35	30	A	A	A	39	B	49343,47271,46342	25.5	49470,49343,47271,46342	1,50,NA	30.9166666666667	10,45,37.75
14473	56951	Social	2.1	60	35	50	A	A	A	39	B	48446,46994,47235	18.3333333333333	48446,46994,47242,47235	20,30,5	40	30,40,50
14473	56957	Social	2.1	NA	39	39	NA	A	A	39	B	46994,46929,47189,46913	16.3	46994,46929,47189,46913	5,30,30,0.2	23.85	25,40,30,0.4
14473	56962	Social	2.1	60	45	45	A	A	A	39	B	46972,47213,47206,47195	9.375	46972,47213,47206,47195	15,10,7.5,5	28.9	40,35,39,1.6
14473	56972	Social	2.1	15	40	50	A	B	B	39	B	47225,46962,47179	50	47242,47225,46962,47179	60,30,60	32.2	45,1.6,50
14473	56975	Social	2.1	15	15	NA	B	B	NA	39	B	46944,47204,47202,49256	28.75	46944,47204,47202,49256	25,30,55,5	23.75	5,30,50,10
14472	56980	Social	2.1	5	2	39	B	A	B	50	B	48553,49064,48782,48703	21.25	48553,49064,48782,48703	10,20,5,50	20.5	30,2,10,40
14473	56991	Social	2.1	75	75	75	B	B	B	39	B	47241,47235,46944	12.2	47241,47235,46944,46933	30,1.6,5	26.8	30,0.4,50
14473	56994	Social	2.1	30	40	35	A	A	A	39	B	46957,46951,47180,49263	40	46957,46951,47180,49263	60,20,NA,NA	32.3333333333333	35,23,NA,39
14473	57179	Social	2.1	60	50	45	A	A	A	39	B	46972,46948,46944,47189	33.75	46972,46948,46944,47189	15,30,30,60	35	40,30,30,40
14473	57180	Social	2.1	20	23	23	B	B	B	39	B	46994,47189,46901,49246	24.5	46994,47189,46901,49246	30,30,3,35	23.25	40,30,3,20
14473	57184	Social	2.1	20	40	40	A	B	B	39	B	46948,46947,47202,49246	50	46948,46947,47202,49246	NA,55,60,35	29.125	6.5,50,40,20
14473	57189	Social	2.1	30	30	30	A	A	A	39	B	46957,47213,47180,47179	30	46957,47213,47180,47179	10,20,NA,60	36.75	35,23,39,50
14473	57195	Social	2.1	7.5	39	39	A	A	A	39	B	46962,47202,46895,49256	33.75	46962,47202,46895,49256	60,15,55,5	36	45,39,50,10
14471	57198	Social	2.1	5	10	5	A	A	A	39	B	49549,49404,48758,47218	15	49549,49404,48758,47218	15,NA,25,5	5.4	3.6,2,11,5
14473	57202	Social	2.1	55	50	25	B	A	A	39	B	46975,47203,47195,47184	23.125	46975,47203,47195,47184	15,7.5,20,50	23.85	15,39,40,1.4
14473	57203	Social	2.1	50	1.4	1.4	A	B	B	39	B	48446,46944,47202,46914	36.25	48446,46944,47202,46914	20,30,55,40	40	30,30,50,50
14473	57204	Social	2.1	25	5	5	A	A	A	39	B	47241,46975,46913,46901	4.95	47241,46975,46913,46901	15,3,0.2,1.6	4.7	15,3,0.4,0.4
14473	57206	Social	2.1	5	1.6	39	A	A	B	39	B	46962,46948,46913	40.0666666666667	46962,46948,46933,46913	60,60,0.2	28.4666666666667	45,40,0.4
14473	57213	Social	2.1	10	35	50	A	A	B	39	B	47235,46962,47189,46913	23.8	47235,46962,47189,46913	60,30,0.2,5	31.35	45,30,0.4,50
14473	57214	Social	2.1	NA	39	39	NA	A	A	39	B	46929,46891,49275,49256	23.75	46929,46891,49275,49256	5,60,5,25	23.25	25,25,10,33
14472	57215	Social	2.1	3	3.5	3.5	B	A	A	50	B	47223,49171,48704,46934	46.6666666666667	47223,49171,48704,46934	20,80,40,NA	31.1666666666667	7,80,6.5,NA
14471	57218	Social	2.1	5	5	5	A	A	A	39	B	49481,46332,46330,47198	5.26666666666667	49481,46332,46330,47198	7,NA,5,3.8	29.3333333333333	39,39,10,NA
14472	57223	Social	2.1	20	7	20	A	B	B	50	B	47215,48782,49214	11	48774,47215,48782,49214	20,3,10	17.8333333333333	20,3.5,30
14473	57225	Social	2.1	30	1.6	1.6	A	A	B	39	B	48446,47241,46972,46895	12.9	48446,47241,46972,46895	15,20,15,1.6	27.35	40,30,39,0.4
14472	57228	Social	2.1	NA	25	25	B	A	A	50	B	48636,48425,48865	6.03333333333333	48774,48636,48425,48865	1.6,6.5,10	17.3333333333333	39,6.5,6.5
14472	57230	Social	2.1	15	15	20	B	B	B	50	B	48418,47233,48703,48425	20.5	48418,47233,48703,48425	50,NA,6.5,5	29.125	50,50,6.5,10
14472	57233	Social	2.1	NA	50	50	NA	A	B	50	B	47230,48571,49214,48823	19	47230,48571,49214,48823	15,20,5,36	23.75	15,20,10,50
14473	57235	Social	2.1	5	50	50	A	B	B	39	B	46991,46951,47213,49284	38.75	46991,46951,47213,49284	10,60,75,10	41.25	35,35,75,20
14472	57236	Social	2.1	6.5	19.5	33	A	A	A	50	B	48656,49073,49121,49147	28.3333333333333	48656,49073,49121,49147	6,65,14,NA	17.625	6,50,8,6.5
14473	57241	Social	2.1	1.6	0.4	1	A	A	A	39	B	46991,47225,47204,46914	42.5	46991,47225,47204,46914	25,75,30,40	32.9	5,75,1.6,50
14471	57271	Social	2.1	50	45	40	A	A	A	39	B	49477,49417,46332,46949	44	49477,49417,46332,46949	NA,65,27,40	33.5	39,35,25,35
14471	57273	Social	2.1	3.6	3.6	3.6	A	A	B	39	B	49293,49547,46335,46927	22.3333333333333	49293,49547,46335,46927	7,10,NA,50	17.9	50,12,3.6,6
14472	58361	Social	2.1	8	6.5	6.5	A	B	B	50	B	49138,49171,48382,48732	23	49138,49171,48382,48732	25,40,20,7	13.625	20,6.5,14,14
14472	58382	Social	2.1	20	14	15	B	A	A	50	B	48361,48782,49073,48899	12.6666666666667	48361,48782,49073,48899	10,8,NA,20	17	30,6.5,6.5,25
14476	58385	Social	2.1	NA	39	39	NA	B	B	39	B	48641,48555,48487,48428	10.6666666666667	48641,48555,48487,48428	NA,5,7,20	17.5333333333333	NA,10,3.6,39
14476	58386	Social	2.1	30	20	20	B	B	B	39	B	48720,48633,48463	17.5	48720,48633,48561,48463	20,15,NA	15.3333333333333	20,16,10
14476	58391	Social	2.1	15	15	15	A	A	A	39	B	48737,48641,48478,48457	17.5	48737,48641,48478,48457	35,20,10,5	11.25	5,20,10,10
14476	58396	Social	2.1	NA	12	11	NA	B	B	39	B	48641,48633,48463,48427	7	48641,48633,48463,48427	15,1,NA,5	9.75	16,3,10,10
14472	58399	Social	2.1	33	33	33	B	B	B	50	B	49170,48571,48732,48542	31	49170,48571,48732,48542	25,13,36,50	33.75	20,15,50,50
14476	58403	Social	2.1	30	30	30	B	B	B	39	B	48731,48463,48408	33.75	48731,48522,48463,48408	NA,60,7.5	5.53333333333333	10,5,1.6
14476	58408	Social	2.1	60	5	20	B	A	A	39	B	48731,48723,48403	18.75	48731,48723,48664,48403	NA,30,7.5	25.5333333333333	45,30,1.6
14472	58418	Social	2.1	50	50	50	B	B	B	50	B	47230,49171,49062,49226	20.5	47230,49171,49062,49226	6.5,40,15,NA	19.6	50,6.5,15,6.9
14476	58423	Social	2.1	20	3	3.6	A	B	B	39	B	48715	1	48715,48664,48631,48532	1	3.5	3.5
14472	58425	Social	2.1	6.5	6.5	50	B	B	B	50	B	47230,48704,48843,47228	12.5	47230,48704,48843,47228	NA,15,NA,10	16.6666666666667	25,15,NA,10
14476	58427	Social	2.1	1	3	39	A	A	A	39	B	48633,48478,48396	25	48633,48522,48478,48396	35,NA,15	11	5,12,16
14476	58428	Social	2.1	7	3.6	3.6	B	B	B	39	B	48737,48478,48385	22.5	48737,48532,48478,48385	35,10,NA	18	5,10,39
14471	58440	Social	2.1	12.5	39	39	A	B	B	39	B	49547,49388,46330,49238	35.6666666666667	49547,49388,46330,49238	7,NA,50,50	30.75	39,39,6,39
14473	58446	Social	2.1	20	30	30	A	A	A	39	B	47225,46951,47203	46.6666666666667	47225,46951,47203,46899	60,50,30	12.6666666666667	35,1.4,1.6
14476	58457	Social	2.1	20	20	20	B	B	B	39	B	48572,48391	15	48714,48572,48561,48391	15,NA	9.25	15,3.5
14476	58463	Social	2.1	NA	10	15	A	A	A	39	B	48741,48403,48396,48386	25	48741,48403,48396,48386	30,NA,15,30	21.75	30,12,25,20
14476	58478	Social	2.1	35	5	25	B	B	B	39	B	48614,48428,48427,48391	9.25	48614,48428,48427,48391	15,14,1,7	15.15	15,39,3,3.6
14476	58487	Social	2.1	NA	NA	39	NA	NA	B	39	B	48641,48575,48385	10	48664,48641,48575,48385	NA,5,15	29.3333333333333	39,10,39
14476	58490	Social	2.1	15	16	16	A	A	A	39	B	48705,48632,48627,48614	18	48705,48632,48627,48614	14,NA,10,30	19.2	39,3.6,15,NA
14472	58542	Social	2.1	50	50	50	B	B	B	50	B	48571,48899,48865,48399	22.65	48571,48899,48865,48399	33,1.6,36,20	36.75	33,39,50,25
14472	58553	Social	2.1	20	2	20	B	B	B	50	B	48870,49138,48656,46980	20.5	48870,49138,48656,46980	5,5,65,7	18.125	2,6.5,50,14
14476	58555	Social	2.1	20	39	39	B	B	B	39	B	48705,48633,48572,48385	12.5	48705,48633,48572,48385	15,NA,10,NA	18.375	16,39,15,3.5
14472	58571	Social	2.1	36	50	50	A	A	A	50	B	47233,48542,48399,49147	29.6666666666667	47233,48542,48399,49147	33,NA,6,50	34.75	33,50,6,50
14476	58572	Social	2.1	NA	3.5	3.5	NA	A	A	39	B	48627,48555,48457	23.3333333333333	48726,48627,48555,48457	20,30,20	29.5	20,NA,39
14476	58575	Social	2.1	15	39	39	A	A	A	39	B	48720,48608,48487	11.5	48720,48608,48561,48487	NA,20,3	16	NA,20,12
14471	58578	Social	2.1	NA	39	27	NA	A	A	39	B	49388,46298,48758,49137	9.3	49388,46298,48758,49137	NA,3.6,15,NA	22.65	9,39,3.6,39
14476	58608	Social	2.1	3	12	20	A	A	A	39	B	48741,48575	15	48741,48631,48575,48522	15,15	32	25,39
14476	58614	Social	2.1	14	39	35	B	B	B	39	B	48728,48720,48490,48478	20	48728,48720,48490,48478	35,20,10,15	12.75	5,20,10,16
14476	58627	Social	2.1	30	NA	39	B	NA	B	39	B	48711,48572,48490	22.5	48711,48664,48572,48490	NA,15,30	18.1666666666667	3.5,16,35
14476	58632	Social	2.1	NA	3.6	3.6	NA	B	B	39	B	48723,48711,48490	22.5	48723,48711,48532,48490	NA,15,30	32	45,16,35
14476	58633	Social	2.1	15	16	16	A	A	B	39	B	48555,48427,48396,48386	17	48555,48427,48396,48386	NA,1,30,20	18.5	12,3,20,39
14472	58636	Social	2.1	10	6.5	50	A	B	B	50	B	48782,47228,49073,49147	8	48782,47228,49073,49147	NA,6,10,NA	16.875	25,6,30,6.5
14476	58641	Social	2.1	5	10	5	A	A	A	39	B	48487,48396,48391,48385	15	48487,48396,48391,48385	15,NA,NA,NA	22	15,NA,12,39
14472	58656	Social	2.1	65	50	50	B	B	B	50	B	48553,48704,48843,47236	12.1666666666667	48553,48704,48843,47236	6.5,NA,20,10	10.5	19.5,NA,2,10
14476	58685	Social	2.1	50	NA	25	B	NA	B	39	B	48741,48737,48731,48723	10.8333333333333	48741,48737,48731,48723	NA,10,15,7.5	20.4	45,10,25,1.6
14472	58703	Social	2.1	5	10	NA	A	B	NA	50	B	47230,48704,49062,46980	10	47230,48704,49062,46980	5,15,NA,NA	7.96666666666667	2,15,6.9,NA
14472	58704	Social	2.1	NA	NA	NA	NA	NA	NA	50	B	47215,48656,48703,48425	19.875	47215,48656,48703,48425	6.5,3,65,5	17.5	6.5,3.5,50,10
14476	58705	Social	2.1	10	15	30	A	A	A	39	B	48737,48555,48490	15	48737,48555,48532,48490	10,15,20	21.6666666666667	10,16,39
14471	58710	Social	2.1	3	10	10	A	A	A	39	B	46310,46298,49238,49186	37.5	46310,46298,49238,49186	NA,NA,25,50	25.4	9,50,3.6,39
14476	58711	Social	2.1	30	35	3.6	A	A	B	39	B	48715,48632,48627	15.5	48715,48632,48627,48561	1,NA,30	3.55	3.5,3.6,NA
14476	58715	Social	2.1	1	3.5	3	A	A	A	39	B	48731,48711,48423	19.1666666666667	48731,48714,48711,48423	20,7.5,30	13.2	3,1.6,35
14476	58720	Social	2.1	20	20	20	A	A	A	39	B	48614,48575,48386	19.6666666666667	48631,48614,48575,48386	14,30,15	32.6666666666667	39,20,39
14476	58723	Social	2.1	NA	45	35	NA	B	B	39	B	48685,48632,48408	55	48726,48685,48632,48408	NA,60,50	4.3	3.6,5,NA
14472	58724	Social	2.1	20	6.5	25	A	B	B	50	B	48870,48899,48732,46934	32.5	48870,48899,48732,46934	25,80,5,20	32.875	20,80,6.5,25
14476	58728	Social	2.1	10	10	50	B	B	B	39	B	48614	14	48726,48714,48614,48522	14	39	39
14476	58731	Social	2.1	7.5	1.6	39	B	B	B	39	B	48715,48685,48408,48403	35.25	48715,48685,48408,48403	30,1,60,50	12.8333333333333	30,3.5,5,NA
14472	58732	Social	2.1	25	20	20	A	A	A	50	B	48361,48724,48399,49147	16.75	48361,48724,48399,49147	33,20,6,8	13	33,6.5,6,6.5
14476	58737	Social	2.1	10	10	10	A	A	A	39	B	48705,48685,48428,48391	20.5	48705,48685,48428,48391	15,10,7,50	11.2	15,15,3.6,NA
14476	58741	Social	2.1	15	25	9	B	B	A	39	B	48685,48608,48463	26.5	48714,48685,48608,48463	NA,3,50	11	10,12,NA
14475	58744	Social	2.1	7	7.4	6.5	A	B	B	50	B	48893,48852,48775	22.1666666666667	48893,48852,48807,48775	6.5,50,10	23.8333333333333	6.5,50,15
14475	58751	Social	2.1	2.5	6.5	6.5	A	A	B	50	B	48977,48893,48804,48780	36.5	48977,48893,48804,48780	6,75,50,15	20.875	6.5,20,50,7
14475	58752	Social	2.1	20	30	20	B	B	B	50	B	48893,48889,48768	60	48893,48889,48800,48768	50,70,NA	22.3333333333333	50,7,10
14475	58753	Social	2.1	5	4	5	B	A	A	50	B	48974,48822,48754	7.25	48974,48822,48800,48754	NA,8,6.5	21.5	35,23,6.5
14475	58754	Social	2.1	NA	35	50	NA	B	B	50	B	48974,48946,48894,48753	6.625	48974,48946,48894,48753	5,5,6.5,10	5.875	4,6.5,6.5,6.5
14471	58758	Social	2.1	15	3.6	3.6	A	A	A	39	B	46342,48578,47198	3	46342,49279,48578,47198	1,5,NA	19.6666666666667	10,10,39
14475	58760	Social	2.1	60	40	40	B	B	B	50	B	48933,48894,48882,48827	24.5	48933,48894,48882,48827	20,35,33,10	20.125	6,35,33,6.5
14475	58768	Social	2.1	70	7	6.5	B	A	B	50	B	48889,48822,48804,48752	14.3333333333333	48889,48822,48804,48752	20,8,15,NA	17.5	30,23,7,10
14475	58775	Social	2.1	6.5	6.5	50	B	B	B	50	B	48977,48827,48804,48744	32.5	48977,48827,48804,48744	7,75,15,33	16.85	7.4,20,7,33
14475	58780	Social	2.1	6	6.5	8	A	A	B	50	B	48853,48751	2.5	48919,48861,48853,48751	NA,2.5	19.75	33,6.5
14472	58782	Social	2.1	10	30	5	A	A	A	50	B	47223,48636,48382,46980	13.75	47223,48636,48382,46980	20,5,20,10	7.375	7,2,14,6.5
14475	58804	Social	2.1	15	7	6.5	B	B	B	50	B	48775,48768,48751	26.3333333333333	48871,48775,48768,48751	6.5,2.5,70	6.66666666666667	6.5,6.5,7
14475	58822	Social	2.1	8	23	8.5	B	B	B	50	B	48972,48868,48768,48753	31.625	48972,48868,48768,48753	6.5,45,70,5	7	NA,10,7,4
14472	58823	Social	2.1	5	10	10	A	A	B	50	B	49170,47233,49237,49062	13	49170,47233,49237,49062	NA,13,NA,NA	19.6	6.5,15,50,6.9
14475	58827	Social	2.1	33	33	NA	A	A	NA	50	B	48903,48888,48775,48760	29.125	48903,48888,48775,48760	6.5,60,40,10	27.875	6.5,40,50,15
14472	58843	Social	2.1	10	10	7	B	B	B	50	B	48656,49064,49214,48425	35.375	48656,49064,49214,48425	20,6.5,65,50	29.125	20,6.5,50,40
14475	58852	Social	2.1	10	15	50	B	B	B	50	B	48903,48889,48744	23.5	48903,48889,48861,48744	7,40,NA	22.4666666666667	7.4,50,10
14475	58853	Social	2.1	NA	33	33	NA	A	A	50	B	48916,48780	10.5	48916,48863,48780,48749	6,15	6.5	6.5,6.5
14472	58865	Social	2.1	1.6	39	39	A	A	B	50	B	47228,49062,48542,49226	28.25	47228,49062,48542,49226	6.5,NA,NA,50	32.975	50,25,6.9,50
14475	58868	Social	2.1	6.5	NA	NA	A	NA	NA	50	B	48981,48882,48822	24.3333333333333	48981,48882,48863,48822	35,30,8	29	35,NA,23
14472	58870	Social	2.1	5	6.5	6.5	B	A	A	50	B	48553,49171,46934,48724	40	48553,49171,46934,48724	80,20,40,20	23.75	80,6.5,6.5,2
14475	58872	Social	2.1	9	9	9	B	B	B	50	B	48916,48894	12.5	48916,48894,48861,48819	15,10	6.5	6.5,6.5
14475	58882	Social	2.1	35	35	35	B	B	B	50	B	48947,48944,48868,48760	36.25	48947,48944,48868,48760	60,6.5,3.5,75	20.5	40,NA,6.5,15
14475	58888	Social	2.1	10	15	15	B	B	B	50	B	48946,48916,48827	17.6666666666667	48946,48916,48827,48819	15,33,5	15.3333333333333	6.5,33,6.5
14475	58889	Social	2.1	NA	10	10	NA	B	A	50	B	48852,48768,48752	33.3333333333333	48852,48768,48752,48749	20,70,10	17.3333333333333	30,7,15
14475	58893	Social	2.1	50	50	50	A	A	B	50	B	48752,48751,48744	9.83333333333333	48807,48752,48751,48744	7,2.5,20	14.6333333333333	7.4,6.5,30
14475	58894	Social	2.1	10	6.5	6.5	A	B	B	50	B	48872,48760,48754	34.5	48872,48807,48760,48754	60,NA,9	28	40,35,9
14472	58899	Social	2.1	20	25	25	B	B	B	50	B	48382,48542,48724	30	48774,48382,48542,48724	20,20,50	23.5	6.5,14,50
14475	58902	Social	2.1	5	6.5	50	A	A	B	50	B	48981,48977,48974,48946	29.125	48981,48977,48974,48946	75,30,5,6.5	11	20,NA,6.5,6.5
14475	58903	Social	2.1	40	50	50	B	B	B	50	B	48977,48852,48827	39.3333333333333	48977,48852,48827,48819	75,10,33	22.6666666666667	20,15,33
14475	58916	Social	2.1	15	6.5	6.5	A	B	B	50	B	48933,48888,48872,48853	13	48933,48888,48872,48853	20,NA,9,10	15.75	6,33,9,15
14475	58933	Social	2.1	20	6	7	A	B	B	50	B	48974,48916,48760	27.1666666666667	48974,48919,48916,48760	60,15,6.5	17.6666666666667	40,6.5,6.5
14475	58944	Social	2.1	75	15	6.5	B	A	B	50	B	48882	35	48882,48871,48863,48749	35	35	35
14475	58946	Social	2.1	5	6.5	6.5	A	B	B	50	B	48947,48902,48888,48754	6.16666666666667	48947,48902,48888,48754	NA,3.5,10,5	15.75	35,6.5,15,6.5
14475	58947	Social	2.1	3.5	6.5	6.5	A	B	B	50	B	48972,48946,48882	28.3333333333333	48972,48946,48882,48861	35,45,5	17.1666666666667	35,10,6.5
14475	58972	Social	2.1	45	10	20	A	A	A	50	B	48947,48822	5.75	48947,48919,48871,48822	3.5,8	14.75	6.5,23
14475	58974	Social	2.1	6.5	6.5	6.5	B	B	B	50	B	48933,48902,48754,48753	10	48933,48902,48754,48753	20,NA,5,5	12.875	6,35,4,6.5
14475	58977	Social	2.1	75	20	20	A	A	A	50	B	48903,48902,48775,48751	13.5	48903,48902,48775,48751	6.5,2.5,40,5	17.375	6.5,6.5,50,6.5
14475	58981	Social	2.1	30	NA	NA	A	NA	NA	50	B	48902,48868	5.75	48919,48902,48868,48800	6.5,5	6.5	NA,6.5
14471	58982	Social	2.1	35	12.5	28	A	A	A	39	B	49404,46318,49141	7.8	49404,46318,49141,49279	12,NA,3.6	22.6666666666667	40,2,26
14474	58983	Social	2.1	67	18	NA	A	A	NA	50	B	49185,49114,49072,49027	18	49185,49114,49072,49027	50,10,10,2	19	50,10,15,1
14474	58986	Social	2.1	15	30	30	B	A	A	50	B	49201,49173,49115,49058	28.75	49201,49173,49115,49058	5,40,10,60	35	50,35,10,45
14474	58988	Social	2.1	10	10	10	A	A	A	50	B	49230,49185,49063,49041	12	49230,49185,49063,49041	5,10,18,15	17.25	7,10,2,50
14474	58995	Social	2.1	8	50	50	A	A	A	50	B	49185,49173,49058,49020	14	49185,49173,49058,49020	5,10,40,1	25.5	50,10,35,7
14474	58996	Social	2.1	NA	35	50	NA	B	B	50	B	49224,49058,49012	35	49224,49100,49058,49012	25,40,40	19.3333333333333	20,3,35
14474	59012	Social	2.1	25	20	25	B	B	B	50	B	49224,49211,49188,48996	27.6666666666667	49224,49211,49188,48996	3,NA,40,40	30.25	50,35,3,33
14474	59017	Social	2.1	20	15	25	A	A	A	50	B	49188,49148,49102	13.4333333333333	49200,49188,49148,49102	3,2.3,35	34.1	50,2.3,50
14474	59020	Social	2.1	1	7	25	A	A	A	50	B	49173,49063,48995	10.3333333333333	49173,49100,49063,48995	5,18,8	34	50,2,50
14474	59027	Social	2.1	50	50	50	B	B	B	50	B	49230,49102,49063,48983	33.75	49230,49102,49063,48983	67,18,35,15	30	18,2,50,50
14474	59041	Social	2.1	5	7	10	A	B	B	50	B	49199,49120,49115,48988	26.85	49199,49120,49115,48988	10,60,35,2.4	35	10,45,35,50
14474	59058	Social	2.1	40	35	40	A	A	A	50	B	49234,48996,48995,48986	8	49234,48996,48995,48986	NA,1,15,8	31.25	35,10,30,50
14472	59062	Social	2.1	NA	6.9	6.9	NA	A	A	50	B	48418,48703,48865,48823	15.4	48418,48703,48865,48823	1.6,50,5,5	27.25	39,50,10,10
14474	59063	Social	2.1	18	2	8	B	B	B	50	B	49129,49027,49020,48988	20.25	49129,49027,49020,48988	50,10,1,20	21.75	50,10,7,20
14472	59064	Social	2.1	50	40	50	B	B	B	50	B	48843,49237,46980,46934	31.6666666666667	48843,49237,46980,46934	80,5,NA,10	24.625	80,2,6.5,10
14474	59072	Social	2.1	2	1	1	A	A	A	50	B	49188,49185,49126,48983	30	49188,49185,49126,48983	67,3,10,40	27	18,50,10,30
14472	59073	Social	2.1	NA	6.5	39	NA	B	B	50	B	48636,48382,47236,49237	12.1666666666667	48636,48382,47236,49237	NA,6.5,20,10	11.625	6.5,19.5,14,6.5
14474	59096	Social	2.1	30	21	21	A	A	B	50	B	49160,49130,49129	21	49196,49160,49130,49129	8,20,35	21	NA,20,22
14474	59102	Social	2.1	35	50	50	A	B	A	50	B	49160,49027,49017	26	49196,49160,49027,49017	50,8,20	32.5	50,NA,15
14474	59114	Social	2.1	10	15	50	B	B	B	50	B	49173,49120,48983	35.6666666666667	49196,49173,49120,48983	67,5,35	34.3333333333333	18,50,35
14474	59115	Social	2.1	60	45	55	B	B	B	50	B	49198,49126,49041,48986	15.575	49198,49126,49041,48986	5,2.3,15,40	17.325	7,2.3,30,30
14474	59120	Social	2.1	35	35	50	B	B	B	50	B	49219,49130,49114,49041	34.75	49219,49130,49114,49041	5,89,10,35	14.6666666666667	7,NA,15,22
14472	59121	Social	2.1	14	8	8	A	A	A	50	B	49138,49214,47236,49226	10	49138,49214,47236,49226	6.5,20,6.5,7	25.875	50,20,19.5,14
14474	59126	Social	2.1	40	30	30	B	B	B	50	B	49201,49128,49115,49072	23	49201,49128,49115,49072	10,60,20,2	17.75	10,45,15,1
14474	59128	Social	2.1	20	15	15	A	A	A	50	B	49234,49148,49126	14.4333333333333	49234,49148,49126,49100	2.3,1,40	14.1	2.3,10,30
14474	59129	Social	2.1	20	20	20	A	A	A	50	B	49220,49201,49096,49063	17	49220,49201,49096,49063	10,18,10,30	12	15,2,10,21
14474	59130	Social	2.1	35	22	27	A	B	B	50	B	49198,49188,49120,49096	17.575	49198,49188,49120,49096	3,2.3,35,30	27.075	50,2.3,35,21
14471	59137	Social	2.1	3.6	39	39	A	B	B	39	B	49404,49388,49238,48578	50	49404,49388,49238,48578	NA,NA,NA,50	29.75	39,2,39,39
14472	59138	Social	2.1	7	14	44	A	A	B	50	B	48361,48553,49121	14	48361,48774,48553,49121	14,8,20	5.5	8,6.5,2
14471	59141	Social	2.1	3.6	26	10	A	B	B	39	B	49417,49404,48982	31	49417,49404,46334,48982	NA,35,27	13.1666666666667	2,12.5,25
14472	59147	Social	2.1	6	6	6	A	A	A	50	B	48636,48571,47236,48732	19.375	48636,48571,47236,48732	25,6.5,36,10	24	20,19.5,50,6.5
14474	59148	Social	2.1	2.3	2.3	2.3	B	B	B	50	B	49219,49201,49128,49017	34.75	49219,49201,49128,49017	20,89,10,20	13.3333333333333	15,NA,10,15
14474	59160	Social	2.1	8	NA	NA	A	NA	NA	50	B	49211,49198,49102,49096	26.825	49211,49198,49102,49096	2.3,35,40,30	26.575	2.3,50,33,21
14472	59170	Social	2.1	13	15	25	B	B	B	50	B	49237,48399,49226,48823	14.8333333333333	49237,48399,49226,48823	33,6.5,NA,5	24.875	33,50,6.5,10
14472	59171	Social	2.1	40	6.5	50	A	A	B	50	B	48361,48418,48870,47215	16.5	48361,48418,48870,47215	50,5,3,8	16.625	50,6.5,3.5,6.5
14474	59173	Social	2.1	5	50	50	B	B	B	50	B	49114,49020,48995,48986	8.5	49114,49020,48995,48986	1,15,8,10	25.5	7,30,50,15
14474	59185	Social	2.1	10	10	10	A	A	A	50	B	49072,48995,48988,48983	21.75	49072,48995,48988,48983	67,10,8,2	19.75	18,10,50,1
14471	59186	Social	2.1	25	3.6	39	A	B	B	39	B	46310,49548,49417,48710	23.3333333333333	46310,49548,49417,48710	NA,40,3,27	26.25	50,20,10,25
14474	59188	Social	2.1	3	50	50	A	B	B	50	B	49130,49072,49017,49012	20.5	49130,49072,49017,49012	25,20,35,2	14.5	20,15,22,1
14474	59189	Social	2.1	15	28	24	A	A	B	50	B	49234,49230,49224,49211	24	49234,49230,49224,49211	40,1,15,40	24	3,10,50,33
14474	59198	Social	2.1	2.3	2.3	2.3	B	A	A	50	B	49160,49130,49115	34.3333333333333	49200,49160,49130,49115	8,60,35	33.5	NA,45,22
14474	59199	Social	2.1	2.4	50	50	A	B	B	50	B	49234,49220,49041	5.33333333333333	49234,49220,49200,49041	5,10,1	10.6666666666667	7,15,10
14474	59201	Social	2.1	10	10	43	A	B	B	50	B	49148,49129,49126,48986	19.325	49148,49129,49126,48986	2.3,15,40,20	20.575	2.3,30,30,20
14474	59211	Social	2.1	40	33	33	A	A	A	50	B	49219,49189,49160,49012	34.25	49219,49189,49160,49012	25,8,89,15	24	20,NA,NA,28
14472	59214	Social	2.1	20	20	20	A	A	A	50	B	47223,48843,47233,49121	14.6666666666667	47223,48843,47233,49121	20,NA,14,10	18.75	7,50,8,10
14474	59219	Social	2.1	89	NA	NA	B	NA	NA	50	B	49220,49211,49148,49120	21.825	49220,49211,49148,49120	10,2.3,35,40	21.325	15,2.3,35,33
14474	59220	Social	2.1	10	15	20	A	B	B	50	B	49219,49199,49129	37.1333333333333	49219,49199,49129,49100	89,20,2.4	35	NA,20,50
14474	59224	Social	2.1	40	3	3	A	B	B	50	B	49189,49012,48996	20	49200,49189,49012,48996	25,NA,15	27.6666666666667	20,35,28
14472	59226	Social	2.1	6.5	50	50	B	B	B	50	B	48418,49170,48865,49121	19.65	48418,49170,48865,49121	1.6,50,13,14	28	39,50,15,8
14474	59230	Social	2.1	15	50	50	A	A	A	50	B	49189,49027,48988	25	49196,49189,49027,48988	50,10,15	29.3333333333333	50,10,28
14474	59234	Social	2.1	1	10	5	A	B	A	50	B	49199,49189,49128,49058	19.35	49199,49189,49128,49058	40,15,20,2.4	32	35,28,15,50
14472	59237	Social	2.1	NA	6.5	6.5	NA	B	B	50	B	49064,49170,49073,48823	22.6666666666667	49064,49170,49073,48823	13,5,NA,50	17.875	15,10,6.5,40
14471	59238	Social	2.1	50	39	39	A	A	A	39	B	49556,48710,49137,48440	6.025	49556,48710,49137,48440	3.6,3,5,12.5	29.3333333333333	39,10,NA,39
14473	59246	Social	2.1	35	20	25	A	A	A	39	B	46947,46929,47184,47180	15	46947,46929,47184,47180	NA,5,20,20	23.625	6.5,25,40,23
14473	59256	Social	2.1	5	10	45	B	B	B	39	B	46975,47214,47195	11.25	46975,47214,47195,46899	15,7.5,NA	31	15,39,39
14473	59263	Social	2.1	NA	NA	NA	NA	NA	NA	39	B	46994,46947,46901,46895	16	46994,46947,46901,46895	NA,30,15,3	22.125	6.5,40,39,3
14473	59275	Social	2.1	60	25	25	A	A	A	39	B	46947,47214,46891	25	46947,47214,46899,46891	NA,NA,25	26.1666666666667	6.5,39,33
14473	59278	Social	2.1	NA	35	40	NA	B	B	39	B	46914,49284	25	47242,46914,46899,49284	10,40	35	20,50
14473	59284	Social	2.1	10	20	25	A	A	A	39	B	47235,46948,49278	32.5	47242,47235,46948,49278	60,5,NA	41.6666666666667	40,50,35
14471	59293	Social	2.1	NA	3.6	10	NA	B	A	39	B	46339,49548,47273,46332	34.5333333333333	46339,49548,47273,46332	NA,60,40,3.6	16.15	39,2,20,3.6
14471	59343	Social	2.1	NA	37.75	37.5	NA	B	B	39	B	49548,49477,46302,46949	37.75	49548,49477,46302,46949	6,40,65,40	25	10,20,35,35
14471	59388	Social	2.1	NA	39	39	NA	B	B	39	B	46318,48578,49137,48440	9.36666666666667	46318,48578,49137,48440	12,3.6,12.5,NA	39.25	40,39,39,39
14471	59404	Social	2.1	NA	2	2	NA	A	A	39	B	49141,49137,47198,48982	11.8	49141,49137,47198,48982	3.6,5,35,3.6	21.875	39,10,12.5,26
14471	59417	Social	2.1	27	25	30	B	B	A	39	B	47271,49141,46927,49186	22.15	47271,49141,46927,49186	50,10,25,3.6	21.65	45,12,3.6,26
14471	59461	Social	2.1	15	35	35	A	B	B	39	B	49556,49549,46310,49548	23.3333333333333	49556,49549,46310,49548	NA,40,25,5	27	50,20,11,NA
14471	59477	Social	2.1	40	35	35	A	A	A	39	B	49343,47271,46330	28.5	49487,49343,47271,46330	7,50,NA	40.5833333333333	39,45,37.75
14471	59481	Social	2.1	3.8	NA	30.2	A	NA	A	39	B	49556,46339,47218	23.3333333333333	49556,46339,49487,47218	60,5,5	3.5	2,NA,5
14471	59547	Social	2.1	50	6	25	A	A	A	39	B	47273,46342,48440	5.7	47273,46342,46334,48440	1,3.6,12.5	17.5333333333333	10,3.6,39
14471	59548	Social	2.1	40	20	20	B	B	B	39	B	49293,49461,49343,49186	20	49293,49461,49343,49186	NA,25,NA,15	19.9875	3.6,3.6,37.75,35
14471	59549	Social	2.1	25	11	15	A	A	A	39	B	49461,47198	10	49470,49461,49279,47198	5,15	22.5	10,35
14471	59556	Social	2.1	5	NA	35	A	NA	A	39	B	49481,49461,46335,49238	18.95	49481,49461,46335,49238	7,3.8,50,15	41.3333333333333	50,NA,39,35
14478	62369	Social	2.1	NA	50	NA	NA	B	NA	39	B	52372,53048,52608,52690	26.75	52372,53048,52608,52690	7,5,50,45	19.9	7,1.6,21,50
14478	62372	Social	2.1	7	7	25	A	A	B	39	B	52369,52772	15	52369,52599,53003,52772	NA,15	28.5	50,7
14478	62376	Social	2.1	NA	39	39	NA	A	A	39	B	52710,52612,52981,52980	9.75	52710,52612,52981,52980	2,10,2,25	6.66666666666667	2,15,3,NA
14478	62426	Social	2.1	60	NA	39	A	NA	B	39	B	52612,52996,53026	4.5	52599,52612,52996,53026	2,7,NA	13.5	2,25,NA
14478	62601	Social	2.1	39	39	50	B	B	B	39	B	53015,52930,53018,53007	38	53015,52930,53018,53007	39,65,40,8	11.65	2,35,1.6,8
14478	62608	Social	2.1	5	1.6	39	A	A	A	39	B	52369,53047,52996,53007	20.3333333333333	52369,53047,52996,53007	NA,7,39,15	25.6666666666667	50,25,2,NA
14478	62612	Social	2.1	2	2	2	B	B	B	39	B	52426,52376,53048	52.5	52426,52385,52376,53048	NA,60,45	44.5	39,NA,50
14478	62614	Social	2.1	15	25	15	B	B	B	39	B	53015,52759,52690,52971	40	53015,52759,52690,52971	50,35,65,10	19	21,10,35,10
14478	62619	Social	2.1	10	39	39	B	B	B	39	B	52731,53024,52975	35	53006,52731,53024,52975	40,NA,30	20.6666666666667	10,27,25
14478	62690	Social	2.1	50	21	25	A	A	A	39	B	52369,52698,52614,53024	21.6666666666667	52369,52698,52614,53024	NA,15,20,30	33.3333333333333	50,25,NA,25
14478	62698	Social	2.1	20	NA	1	A	B	A	39	B	52690,53044	30	53006,52955,52690,53044	50,10	25.5	21,30
14478	62710	Social	2.1	10	15	15	A	A	A	39	B	52376,53007	39	52376,52599,53006,53007	NA,39	20.5	39,2
14478	62731	Social	2.1	40	10	20	B	A	B	39	B	53047,52996,52619,53043	10	53047,52996,52619,53043	10,7,8,15	24	39,25,8,NA
14478	62759	Social	2.1	35	10	50	A	B	B	39	B	52614,53011,52979,52975	8.83333333333333	52614,53011,52979,52975	15,NA,4,7.5	22.3333333333333	25,27,NA,15
14478	62772	Social	2.1	15	7	12.5	A	A	A	39	B	52372,52996,53011,52980	5.875	52372,52996,53011,52980	7,2,7,7.5	12.5	7,3,25,15
14479	62804	Social	2.1	25	50	50	B	B	B	50	B	52914,52858,52848,52840	28.3333333333333	52914,52858,52848,52840	40,25,20,NA	36.5	NA,NA,30,43
14479	62810	Social	2.1	1	5	5	A	A	A	50	B	52937,52913,52871,52843	33.3333333333333	52937,52913,52871,52843	40,20,NA,40	35	20,NA,50,NA
14479	62817	Social	2.1	25	50	50	B	B	B	50	B	52914,52846,52842	21.6666666666667	52964,52914,52846,52842	40,20,5	37.5	NA,25,50
14479	62823	Social	2.1	25	30	30	B	B	B	50	B	52914,52913,52843,52838	31.6666666666667	52914,52913,52843,52838	40,40,15,NA	30	20,NA,20,50
14479	62824	Social	2.1	20	15	20	A	A	A	50	B	52959,52854,52843,52836	16.6666666666667	52959,52854,52843,52836	10,30,NA,10	30	5,50,50,15
14479	62836	Social	2.1	30	50	50	B	A	A	50	B	52959,52941,52920,52824	12.775	52959,52941,52920,52824	1.1,10,20,20	11.525	1.1,5,25,15
14479	62837	Social	2.1	7.5	2	2.35	A	A	A	50	B	52936,52920,52897	50	52936,52920,52897,52856	NA,80,20	29.1	2.3,60,25
14479	62838	Social	2.1	15	20	20	A	A	A	50	B	52913,52854,52846,52823	20	52913,52854,52846,52823	40,25,5,10	28.75	20,30,50,15
14479	62840	Social	2.1	25	NA	NA	A	NA	NA	50	B	52846,52804	15	52964,52856,52846,52804	25,5	50	50,50
14479	62842	Social	2.1	20	25	35	A	A	A	50	B	52935,52874,52871,52817	31.6666666666667	52935,52874,52871,52817	30,25,40,NA	56.6666666666667	70,50,NA,50
14479	62843	Social	2.1	NA	50	50	NA	A	A	50	B	52967,52824,52823,52810	19	52967,52824,52823,52810	30,1,25,20	22.5	40,5,30,15
14479	62846	Social	2.1	5	50	50	A	A	A	50	B	52887,52840,52838,52817	21.25	52887,52840,52838,52817	20,25,15,25	30	20,50,20,NA
14479	62848	Social	2.1	20	30	40	A	A	A	50	B	52920,52914,52883,52804	28.3333333333333	52920,52914,52883,52804	NA,40,20,25	33.3333333333333	25,NA,25,50
14479	62850	Social	2.1	69	NA	50	A	B	B	50	B	52925,52900,52890,52887	23.6666666666667	52925,52900,52890,52887	20,1,50,NA	36.5	20,36,50,40
14479	62854	Social	2.1	10	15	10	B	B	B	50	B	52958,52885,52838,52824	21.25	52958,52885,52838,52824	30,20,20,15	12.4333333333333	2.3,NA,15,20
14479	62858	Social	2.1	NA	43	NA	NA	B	NA	50	B	52925,52913,52874,52804	32.5	52925,52913,52874,52804	40,NA,25,NA	40	20,40,50,50
14479	62871	Social	2.1	40	NA	NA	B	NA	NA	50	B	52933,52883,52842,52810	12	52933,52883,52842,52810	NA,15,1,20	26.25	25,50,5,25
14479	62874	Social	2.1	NA	50	45	NA	B	B	50	B	52947,52890,52858,52842	36.3333333333333	52947,52890,52858,52842	50,39,20,NA	30	50,2,25,43
14479	62883	Social	2.1	NA	25	1.2	NA	B	A	50	B	52937,52885,52871,52848	27.5	52937,52885,52871,52848	30,20,20,40	16.15	2.3,NA,30,NA
14479	62885	Social	2.1	30	2.3	2.3	A	B	B	50	B	52967,52897,52883,52854	20	52967,52897,52883,52854	NA,NA,30,10	20.575	25,2.3,40,15
14479	62887	Social	2.1	20	20	20	B	B	B	50	B	52958,52937,52850,52846	28.5	52958,52937,52850,52846	20,20,5,69	50	NA,NA,50,NA
14479	62890	Social	2.1	50	50	50	B	B	B	50	B	52933,52920,52874,52850	34.6666666666667	52933,52920,52874,52850	15,20,69,NA	41.6666666666667	50,25,NA,50
14479	62897	Social	2.1	NA	2.3	2.3	NA	B	B	50	B	52947,52937,52885,52837	24.125	52947,52937,52885,52837	30,20,39,7.5	2.1	2.3,NA,2,2
14479	62900	Social	2.1	1	36	50	A	A	A	50	B	52941,52933,52850	28.3666666666667	52941,52933,52856,52850	15,1.1,69	25.55	50,1.1,NA
14479	62913	Social	2.1	40	20	40	A	B	B	50	B	52858,52838,52823,52810	13.6666666666667	52858,52838,52823,52810	1,25,15,NA	24.5	5,30,20,43
14479	62914	Social	2.1	40	NA	NA	A	NA	NA	50	B	52848,52823,52817,52804	23.75	52848,52823,52817,52804	25,25,25,20	40	50,50,30,30
14479	62920	Social	2.1	20	25	25	B	B	B	50	B	52890,52848,52837,52836	26.875	52890,52848,52837,52836	50,30,7.5,20	33	50,50,2,30
14479	62922	Social	2.1	2	3	7	A	A	A	50	B	52967,52959,52941	13.7	52967,52964,52959,52941	1.1,10,30	15.3666666666667	1.1,5,40
14479	62925	Social	2.1	NA	40	NA	NA	B	NA	50	B	52858,52850	69	52964,52858,52856,52850	69,NA	43	NA,43
14478	62930	Social	2.1	8	8	8	A	A	A	39	B	53048,52601,53044	31.3333333333333	53048,53006,52601,53044	39,10,45	39.6666666666667	39,30,50
14479	62933	Social	2.1	15	50	50	A	A	A	50	B	52936,52900,52890,52871	42.75	52936,52900,52890,52871	1,50,80,40	48.6666666666667	36,50,60,NA
14479	62935	Social	2.1	30	70	50	B	A	A	50	B	52967,52958,52936,52842	37.5	52967,52958,52936,52842	80,20,30,20	41.6666666666667	60,NA,40,25
14479	62936	Social	2.1	80	60	60	A	A	A	50	B	52959,52935,52933,52837	15.625	52959,52935,52933,52837	15,30,10,7.5	31.75	50,70,5,2
14479	62937	Social	2.1	20	NA	18	A	NA	A	50	B	52897,52887,52883,52810	10.5	52897,52887,52883,52810	20,NA,NA,1	13.075	20,25,2.3,5
14479	62941	Social	2.1	1.1	1.1	NA	A	A	NA	50	B	52947,52922,52900,52836	18	52947,52922,52900,52836	1,2,39,30	22.75	36,3,2,50
14479	62947	Social	2.1	39	2	2	B	B	B	50	B	52958,52941,52897,52874	10.55	52958,52941,52897,52874	NA,1.1,20,NA	17.8	2.3,1.1,NA,50
14479	62958	Social	2.1	20	NA	NA	B	NA	NA	50	B	52947,52935,52887,52854	24.75	52947,52935,52887,52854	20,30,39,10	26.75	20,70,2,15
14479	62959	Social	2.1	10	5	5	A	A	A	50	B	52936,52922,52836,52824	33	52936,52922,52836,52824	2,80,20,30	32	3,60,15,50
14479	62967	Social	2.1	30	40	40	A	B	B	50	B	52935,52922,52885,52843	20.6666666666667	52935,52922,52885,52843	30,2,30,NA	31.325	2.3,3,70,50
14478	62971	Social	2.1	10	10	10	A	A	A	39	B	53033,52614,53043,53018	22	53033,52614,53043,53018	15,40,25,8	8.65	25,1.6,0,8
14478	62975	Social	2.1	NA	27	27	NA	A	A	39	B	53047,52759,52619,53026	20	53047,52759,52619,53026	10,35,NA,15	24.5	39,10,NA,NA
14478	62977	Social	2.1	3	5	5	A	A	A	39	B	53033,53032,53024	20	52385,53033,53032,53024	30,5,25	8.46666666666667	25,0.4,0
14478	62979	Social	2.1	4	NA	39	A	A	A	39	B	53033,52759,53026,53011	22.5	53033,52759,53026,53011	35,7.5,NA,25	8.33333333333333	10,15,NA,0
14478	62980	Social	2.1	2	3	5	A	A	A	39	B	52376,52772,53026,52981	20	52376,52772,53026,52981	NA,15,25,NA	23	39,7,NA,NA
14478	62981	Social	2.1	25	NA	NA	B	NA	NA	39	B	52376,53048,52980	23.5	52376,53048,52955,52980	NA,2,45	30.6666666666667	39,3,50
14478	62996	Social	2.1	7	25	7	A	B	A	39	B	52426,52608,52731,52772	30	52426,52608,52731,52772	60,5,40,15	6.2	NA,1.6,10,7
14478	63007	Social	2.1	39	2	NA	B	A	NA	39	B	52710,52608,52601	18	52710,52955,52608,52601	39,5,10	18.5333333333333	39,1.6,15
14478	63011	Social	2.1	7.5	15	7.5	B	B	B	39	B	52759,52772,53032,52979	14.75	52759,52772,53032,52979	35,15,4,5	5.8	10,7,NA,0.4
14478	63015	Social	2.1	65	35	35	B	B	B	39	B	52614,52601,53044	21.3333333333333	52385,52614,52601,53044	39,15,10	31.3333333333333	39,25,30
14478	63018	Social	2.1	40	1.6	1.6	B	A	B	39	B	52601,53032,52971	18	52385,52601,53032,52971	39,5,10	16.4666666666667	39,0.4,10
14478	63024	Social	2.1	30	25	NA	B	B	NA	39	B	52690,52619,52977	21	52599,52690,52619,52977	10,50,3	21.6666666666667	39,21,5
14478	63026	Social	2.1	NA	NA	39	NA	NA	B	39	B	52426,52980,52979,52975	22	52426,52980,52979,52975	60,NA,4,2	15	NA,27,NA,3
14478	63032	Social	2.1	5	0.4	5	B	A	A	39	B	53018,53011,52977	16.8333333333333	53003,53018,53011,52977	3,7.5,40	7.2	5,15,1.6
14478	63033	Social	2.1	25	0	5	A	A	A	39	B	53043,52979,52977,52971	6.25	53043,52979,52977,52971	3,4,8,10	7.66666666666667	5,NA,8,10
14478	63043	Social	2.1	8	8	NA	B	B	NA	39	B	53033,52731,52971	25	52955,53033,52731,52971	40,25,10	6.66666666666667	10,0,10
14478	63044	Social	2.1	10	30	25	B	B	B	39	B	53015,52930,52698	31	53015,52930,52698,53003	20,65,8	21.5	NA,35,8
14478	63047	Social	2.1	15	NA	10	A	NA	B	39	B	52608,52731,52975	22.5	52608,53003,52731,52975	5,40,NA	12.8666666666667	1.6,10,27
14478	63048	Social	2.1	45	50	45	B	B	B	39	B	52369,52612,52930,52981	11.6666666666667	52369,52612,52930,52981	NA,2,25,8	20	50,2,NA,8
15041	65354	Social	2.7	5	5	5	A	A	A	5	A	57002,55377,55610,55467	7.66666666666667	57002,55377,55610,55467	NA,3,0,20	3.5	0,3,1,10
15041	65355	Social	2.7	0	0	0	A	A	A	5	A	57002,55381,58210	10	57002,55381,56532,58210	10,0,20	3.66666666666667	0,1,10
15041	65369	Social	2.7	15	15	5	A	A	A	5	A	55454,55439,56907,57041	18.3333333333333	55454,55439,56907,57041	25,10,20,NA	8.5	5,10,15,4
15042	65372	Social	2.7	10	10	10	B	B	B	5	A	57010,57834,58207,55456	4.5	57010,57834,58207,55456	10,0,5,3	2.33333333333333	5,0,NA,2
15039	65376	Social	2.7	NA	2.5	2	NA	A	A	5	A	58318,57651,56654,56848	3.75	58318,57651,56654,56848	10,0,5,0	2.125	3,0,0.5,5
15041	65377	Social	2.7	3	3	3	B	B	B	5	A	56661,55415,55354,56907	3.75	56661,55415,55354,56907	5,0,10,0	3.75	5,0,10,0
15042	65378	Social	2.7	50	2	5	B	B	B	5	A	55547,57938,58254,57009	2	55547,57938,58254,57009	2,1,0,5	5.25	5,1,10,5
15040	65380	Social	2.7	70	2	4	C	A	A	5	A	55425,55416,57080,58033	2.75	55425,55416,57080,58033	0,1,0,10	6.25	0,0,0,25
15041	65381	Social	2.7	10	0	0	A	A	A	5	A	55355,57903,58288,58281	0	55355,57903,58288,58281	0,0,0,0	2.75	0,0,10,1
15041	65382	Social	2.7	0	0	0	B	A	B	5	A	56861,58288,58210	1.66666666666667	56861,58288,58168,58210	0,5,0	4	1,10,1
15041	65388	Social	2.7	5	0	5	A	A	A	5	A	56861,55467,56530	5	56996,56861,55467,56530	NA,5,5	5	0,10,5
15042	65403	Social	2.7	0	0	0	B	B	A	5	A	55468,55437,58293,58286	7.75	55468,55437,58293,58286	30,1,0,0	4	10,5,1,0
15042	65404	Social	2.7	0	0	0	A	A	A	5	A	55478,55448,56828,58254	1	55478,55448,56828,58254	2,0,2,0	3.25	5,5,3,0
15041	65415	Social	2.7	0	0	0	A	A	A	5	A	55434,55377,56990	1	55434,55377,56996,56990	3,0,0	1	3,0,0
15040	65416	Social	2.7	0	0	0	A	A	A	5	A	58270,58000,55380,58185	21.25	58270,58000,55380,58185	5,70,10,0	3.5	10,2,2,0
15040	65419	Social	2.7	0	0	5	A	A	A	5	A	58264,56937,57132,55592	10	58264,56937,57132,55592	25,0,10,5	3.75	5,0,5,5
15039	65420	Social	2.7	1	1	1	A	A	A	5	A	57672,57652,57936,56654	5	57672,57652,57936,56654	15,5,0,0	3.875	5,0.5,5,5
15040	65425	Social	2.7	1	0	0	A	A	A	5	A	55380,57111,55459,57081	20	55380,57111,55459,57081	0,0,10,70	1.75	0,0,5,2
15040	65431	Social	2.7	0	1	1	A	A	A	5	A	55618,57111,56937,56881	26.25	55618,57111,56937,56881	0,100,5,0	2	0,1,5,2
15041	65434	Social	2.7	0	0	0	A	A	A	5	A	55461,58195,55415,55467	2.5	55461,58195,55415,55467	5,NA,0,NA	0.333333333333333	1,0,0,NA
15042	65437	Social	2.7	0	1	1	A	A	A	5	A	55535,55478,55403,58254	1.25	55535,55478,55403,58254	2,2,0,1	2.25	5,3,0,1
15041	65439	Social	2.7	20	15	14	A	A	A	5	A	55369,56536,58281	8.33333333333333	56997,55369,56536,58281	15,0,10	8.33333333333333	15,0,10
15042	65441	Social	2.7	25	NA	NA	B	NA	NA	5	A	57771,58138,58129,58272	4	57771,58138,58129,58272	5,1,5,5	5.75	5,5,8,5
15042	65443	Social	2.7	NA	NA	NA	NA	NA	NA	5	A	55597,58129,58275,56935	5	55597,58129,58275,56935	0,5,5,10	5.25	1,5,5,10
15042	65448	Social	2.7	0	5	3	A	A	A	5	A	55404,55597,58286,58136	12.75	55404,55597,58286,58136	0,0,0,51	4	1,0,0,15
15042	65452	Social	2.7	0	0	0	A	A	A	5	A	57010,55566,57951,55535	7.75	57010,55566,57951,55535	15,5,1,10	8.66666666666667	15,NA,1,10
15041	65454	Social	2.7	NA	4	NA	B	A	A	5	A	58195,55369,57147	7.5	55451,58195,55369,57147	15,0,NA	10	15,5,NA
15042	65456	Social	2.7	0	0	0	A	A	A	5	A	55547,55372,58138,58132	5.5	55547,55372,58138,58132	10,1,10,1	5.875	10,1,7.5,5
15040	65459	Social	2.7	0	0	5	A	A	A	5	A	55425,55528,58271,55779	1.75	55425,55528,58271,55779	0,5,1,1	6	22,1,0,1
15041	65461	Social	2.7	5	1	0	A	A	A	5	A	55434,58192,56530,56993	1.25	55434,58192,56530,56993	0,0,5,0	1.25	0,0,5,0
15041	65467	Social	2.7	NA	0	0	A	A	A	5	A	55434,55388,55354	3.33333333333333	55434,55388,56997,55354	5,5,0	1.66666666666667	5,0,0
15042	65468	Social	2.7	1	5	5	A	A	A	5	A	55566,57771,55403,58254	4.25	55566,57771,55403,58254	2,0,5,10	5	5,0,5,10
15041	65470	Social	2.7	0	0	0	A	A	A	5	A	57002,58192,55610	6.66666666666667	57002,58192,55610,58168	0,0,20	3.66666666666667	1,0,10
15041	65471	Social	2.7	5	5	5	A	A	A	5	A	58195,58192,56994	7.5	58195,58192,56994,57039	0,NA,15	5	0,NA,10
15040	65472	Social	2.7	0	0	0	A	A	A	5	A	56857,55594,55585	11.6666666666667	56857,56763,55594,55585	30,0,5	18	50,4,0
15038	65473	Social	2.7	0	2	2	A	A	A	5	A	55583,55550,58215,55510	8.75	55583,55550,58215,55510	5,0,10,20	5	5,0,10,5
15038	65476	Social	2.7	0	0	1	A	A	A	5	A	57975,58217,55530	0.333333333333333	56741,57975,58217,55530	0,1,0	3	NA,1,5
15042	65478	Social	2.7	2	3	2	A	A	A	5	A	55523,55437,55404,55504	2.5	55523,55437,55404,55504	10,0,0,0	1.25	4,0,0,1
15038	65486	Social	2.7	0	1	1	C	B	B	5	A	57031,55583,55534	5	57031,55583,55534,55512	5,NA,5	4	5,2,5
15038	65488	Social	2.7	10	1	1	A	A	A	5	A	55583,57975,55530,55502	1.5	55583,57975,55530,55502	5,0,0,1	2	5,NA,0,1
15038	65491	Social	2.7	0	0	2	A	A	A	5	A	57029,55541,55530,58208	3.33333333333333	57029,55541,55530,58208	NA,0,10,0	10	NA,NA,20,0
15038	65500	Social	2.7	30	10	10	A	A	A	5	A	55588,55573,55546	8.33333333333333	57018,55588,55573,55546	15,0,10	7.66666666666667	15,3,5
15039	65501	Social	2.7	12	10	8	A	A	A	5	A	57672,58321,55506	8.33333333333333	58319,57672,58321,55506	15,10,0	3.33333333333333	5,5,0
15038	65502	Social	2.7	0	0	0	A	A	A	5	A	57975,55541,55534,55488	3.66666666666667	57975,55541,55534,55488	NA,10,0,1	1	2,1,0,1
15042	65504	Social	2.7	10	4	3	A	A	A	5	A	55478,58207,58295,58272	5.5	55478,58207,58295,58272	10,5,2,5	5	5,4,3,8
15039	65506	Social	2.7	10	5	10	A	A	A	5	A	57672,57122,55501,56687	8	57672,57122,55501,56687	15,12,5,0	5	5,10,0,NA
15038	65510	Social	2.7	20	5	1	A	A	A	5	A	57031,55546,55534,55473	5	57031,55546,55534,55473	NA,5,0,10	3.5	2,5,2,5
15042	65523	Social	2.7	0	0	4.5	A	A	A	5	A	57951,57912,55478,58286	4.25	57951,57912,55478,58286	15,2,0,0	4.5	15,3,0,0
15040	65528	Social	2.7	1	1	1	A	A	A	5	A	58185,55459,56888,58084	8.75	58185,55459,56888,58084	0,5,20,10	2.33333333333333	0,NA,5,2
15038	65530	Social	2.7	0	NA	0	A	A	A	5	A	57038,55491,55488,55476	2.5	57038,55491,55488,55476	0,0,10,0	1.5	0,0,1,5
15038	65534	Social	2.7	NA	2	1	NA	A	A	5	A	55563,55510,55502,55486	6.25	55563,55510,55502,55486	0,0,20,5	4	1,0,5,10
15042	65535	Social	2.7	1	1	1	A	A	A	5	A	56706,55452,55437,58136	12.75	56706,55452,55437,58136	0,0,0,51	4	0,0,1,15
15038	65541	Social	2.7	0	0	0	A	A	A	5	A	57027,55561,55502,55491	23.3333333333333	57027,55561,55502,55491	70,NA,0,0	3.75	10,5,0,0
15038	65546	Social	2.7	10	5	5	A	A	A	5	A	55596,55578,55510,55500	19	55596,55578,55510,55500	30,NA,7,20	5.25	10,5,1,5
15042	65547	Social	2.7	1	1	1	A	A	A	5	A	56706,57912,55378,55456	12.5	56706,57912,55378,55456	50,0,0,0	0.5	2,0,0,0
15038	65550	Social	2.7	0	0	0	A	A	A	5	A	55596,57975,55554,55473	3.25	55596,57975,55554,55473	5,0,7,1	2.25	5,2,1,1
15038	65554	Social	2.7	5	5	5	A	A	A	5	A	57026,55572,55550	10	57026,55572,55550,55512	NA,0,20	4	2,0,10
15038	65559	Social	2.7	20	5	5	B	A	A	5	A	55561,58217,58215	26.6666666666667	56741,55561,58217,58215	70,10,0	8.33333333333333	10,10,5
15038	65561	Social	2.7	70	10	5	C	A	A	5	A	57038,55573,55559,55541	5	57038,55573,55559,55541	0,0,20,0	3.25	0,3,5,5
15038	65563	Social	2.7	5	10	6	A	A	A	5	A	57027,57939,55534	15	57027,56741,57939,55534	NA,NA,15	5.66666666666667	2,5,10
15042	65566	Social	2.7	10	10	NA	A	A	NA	5	A	55468,55452,58293,58275	9	55468,55452,58293,58275	0,30,1,5	5	0,10,5,5
15038	65572	Social	2.7	20	10	5	B	A	A	5	A	56733,55588,55554,57939	11.25	56733,55588,55554,57939	5,15,10,15	7.5	5,15,0,10
15038	65573	Social	2.7	0	3	0	B	A	A	5	A	57026,55561,55500	50	57026,56741,55561,55500	70,30,NA	7.33333333333333	10,10,2
15038	65578	Social	2.7	NA	5	2	NA	A	A	5	A	55626,56733,55546,57939	8.75	55626,56733,55546,57939	10,15,10,0	3.75	0,10,5,0
15038	65583	Social	2.7	5	5	5	A	A	A	5	A	58215,55488,55486,55473	5	58215,55488,55486,55473	0,10,0,10	3.5	1,1,2,10
15040	65585	Social	2.7	0	4	4	A	A	A	5	A	55472,58098,56857,57086	8.75	55472,58098,56857,57086	20,10,0,5	3.75	10,5,0,0
15038	65588	Social	2.7	15	15	5	B	B	A	5	A	55572,58215,55500,58208	20	55572,58215,55500,58208	NA,30,20,10	10	NA,10,10,10
15040	65592	Social	2.7	25	5	5	C	B	B	5	A	55419,57025,55779,57103	3.75	55419,57025,55779,57103	10,0,5,0	2.75	10,0,1,0
15040	65594	Social	2.7	30	50	30	A	A	B	5	A	58000,55472,57107,57092	1.75	58000,55472,57107,57092	0,5,2,0	3	0,10,2,0
15038	65596	Social	2.7	7	1	1	A	A	A	5	A	57031,55550,55546,57939	7.5	57031,55550,55546,57939	5,0,15,10	5	5,0,10,5
15042	65597	Social	2.7	0	1	NA	B	B	NA	5	A	55448,55443,58207,56935	6.66666666666667	55448,55443,58207,56935	10,0,NA,10	6.66666666666667	5,5,NA,10
15041	65610	Social	2.7	0	1	1	A	A	A	5	A	55470,55354,57041,58210	7.5	55470,55354,57041,58210	5,25,0,0	2.75	5,5,1,0
15038	65611	Social	2.7	5	0	0	A	A	A	5	A	57038,57027	0	57038,57027,57018,55512	NA,0	5	5,5
15040	65618	Social	2.7	0	2	2	A	A	A	5	A	55431,58185,58264,55783	5	55431,58185,58264,55783	0,0,10,10	2	1,0,5,2
15038	65626	Social	2.7	0	0	5	B	B	A	5	A	57026,57013,55578,58208	0	57026,57013,55578,58208	NA,0,NA,NA	2.33333333333333	NA,0,5,2
15037	65708	Social	2.7	30	2	1	A	A	A	5	A	56899,57119,56863,57114	4.25	56899,57119,56863,57114	1,1,15,0	3.25	2,1,10,0
15040	65779	Social	2.7	5	1	1	B	A	A	5	A	55459,57132,57092,55592	6.25	55459,57132,57092,55592	0,25,0,0	1.25	0,5,0,0
15040	65783	Social	2.7	0	0	0	A	A	A	5	A	55618,58271,58098,57092	2.5	55618,58271,58098,57092	10,0,0,0	7.25	5,22,0,2
15037	65797	Social	2.7	3	3	3	A	A	A	5	A	55798,57133,57118,56846	5	55798,57133,57118,56846	15,0,5,0	3.875	7.5,0,5,3
15037	65798	Social	2.7	5	5	5	A	A	A	5	A	55797,56905,57114,57094	1	55797,56905,57114,57094	0,1,3,0	2.5	5,1,3,1
15040	65804	Social	2.7	2	5	2	A	A	A	5	A	58270,58264,57132,56881	27.5	58270,58264,57132,56881	0,100,10,0	1.5	0,1,5,0
15041	66530	Social	2.7	5	5	5	A	A	A	5	A	55461,56661,55388,56993	2.5	55461,56661,55388,56993	5,5,0,0	0.25	1,0,0,0
15041	66536	Social	2.7	10	10	10	A	A	A	5	A	55439,56994,56990,56861	10	55439,56994,56990,56861	20,5,0,15	8.75	15,10,0,10
15039	66654	Social	2.7	5	0.5	5	A	A	A	5	A	57652,55376,56871,55420	0.666666666666667	57652,55376,56871,55420	1,NA,1,0	3.375	1,2.5,5,5
15039	66660	Social	2.7	0	0	5	B	A	A	5	A	58320,57668,56848	11.6666666666667	58320,57668,58319,56848	0,10,25	5.58333333333333	0,3,13.75
15041	66661	Social	2.7	0	0	0	A	A	A	5	A	58192,55377,56530	2.66666666666667	55451,58192,55377,56530	3,0,5	2.66666666666667	3,0,5
15039	66687	Social	2.7	5	0	0	A	A	A	5	A	58322,58197,56871,55506	32.75	58322,58197,56871,55506	1,40,80,10	10	5,10,20,5
15042	66706	Social	2.7	0	0	0	A	A	A	5	A	55547,55535,57834,56828	1.25	55547,55535,57834,56828	1,1,0,3	1	1,1,0,2
15038	66733	Social	2.7	10	0	5	A	A	A	5	A	55578,55572,58217	10	57018,55578,55572,58217	NA,20,0	6.66666666666667	5,10,5
15037	66758	Social	2.7	30	3	2	A	A	A	5	A	56894,56841,57087,57071	2.75	56894,56841,57087,57071	5,0,1,5	3	5,0,2,5
15037	66784	Social	2.7	0	0	0	B	B	B	5	A	56924,57133,56896,58243	1.25	56924,57133,56896,58243	5,0,0,0	4	5,10,0,1
15037	66791	Social	2.7	0	10	0	A	B	A	5	A	58262,56896,57118,58065	23.75	58262,56896,57118,58065	5,15,75,0	3.625	5,7.5,2,0
15042	66828	Social	2.7	0	0	0	A	A	A	5	A	56706,55404,57771,58295	2.5	56706,55404,57771,58295	5,0,0,5	2.25	4,0,0,5
15039	66835	Social	2.7	0	0	1	A	A	A	5	A	57649,57638,57106	3.33333333333333	57649,57638,55422,57106	0,0,10	15	NA,NA,15
15037	66841	Social	2.7	1	2	1	A	A	A	5	A	56899,57120,56846,56758	14	56899,57120,56846,56758	1,25,0,30	2	2,0,3,3
15037	66846	Social	2.7	0	3	1	A	A	A	5	A	55797,56863,56841,57073	4.75	55797,56863,56841,57073	15,3,1,0	1.5	1,3,2,0
15039	66848	Social	2.7	10	3	3	A	A	A	5	A	58320,55376,57936,56660	0	58320,55376,57936,56660	0,NA,0,0	1.875	0,2.5,5,0
15037	66849	Social	2.7	NA	10	5	A	A	A	5	A	58114,57118,57104,57094	10	58114,57118,57104,57094	15,15,0,NA	5.875	7.5,10,1,5
15040	66857	Social	2.7	5	0	1	B	A	A	5	A	57108,55472,57132,55585	0	57108,55472,57132,55585	0,0,0,0	1	0,4,0,0
15041	66861	Social	2.7	5	10	2	A	A	A	5	A	55388,55382,56536,58210	3.75	55388,55382,56536,58210	0,5,0,10	2.75	0,0,1,10
15037	66863	Social	2.7	0	0	0	A	A	A	5	A	57127,56896,56846,55708	9.25	57127,56896,56846,55708	5,30,2,0	3.75	5,2,5,3
15039	66871	Social	2.7	1	5	1	A	A	A	5	A	56687,56654,57106	6.66666666666667	57450,56687,56654,57106	5,5,10	5.16666666666667	0.5,0,15
15040	66881	Social	2.7	100	1	5	C	A	A	5	A	55431,55804,58033	0.666666666666667	55431,55804,58053,58033	2,0,0	2	5,1,0
15040	66888	Social	2.7	5	NA	0.7	A	NA	A	5	A	58190,55528,57086,57081	10.25	58190,55528,57086,57081	20,10,10,1	6.5	10,5,10,1
15037	66894	Social	2.7	5	5	5	A	A	A	5	A	57087,58035,57055,56758	8.75	57087,58035,57055,56758	0,5,0,30	2.66666666666667	NA,5,0,3
15037	66896	Social	2.7	5	5	5	A	A	A	5	A	56863,57087,56791,56784	1.25	56863,57087,56791,56784	0,0,5,0	3.75	0,10,5,0
15037	66899	Social	2.7	1	2	1	A	A	A	5	A	57142,56841,58065,55708	9	57142,56841,58065,55708	5,30,0,1	1.5	2,2,0,2
15037	66905	Social	2.7	0	5	1	A	A	A	5	A	58114,55798,58262,57073	27.5	58114,55798,58262,57073	15,75,5,15	4.5	1,2,5,10
15041	66907	Social	2.7	10	10	10	A	A	A	5	A	57002,55377,55369	12.6666666666667	57002,55377,56996,55369	15,3,20	9.33333333333333	15,3,10
15037	66924	Social	2.7	0	10	NA	A	A	A	5	A	58262,57126,56784,58243	20	58262,57126,56784,58243	5,0,75,0	2	5,1,2,0
15042	66935	Social	2.7	10	10	5	A	A	A	5	A	55443,57771,55597,58293	11.6666666666667	55443,57771,55597,58293	0,NA,30,5	5.33333333333333	1,NA,10,5
15040	66937	Social	2.7	5	5	NA	A	A	NA	5	A	55431,55419,58084,57107	5.5	55431,55419,58084,57107	20,0,0,2	2	5,1,0,2
15041	66990	Social	2.7	0	0	0	A	A	A	5	A	55415,56536,57019,58281	3.75	55415,56536,57019,58281	0,0,10,5	3	0,0,10,2
15041	66993	Social	2.7	0	0	0	B	A	A	5	A	55461,57147,56530	3.33333333333333	55461,57147,57039,56530	5,0,5	3.66666666666667	1,5,5
15041	66994	Social	2.7	15	10	8	A	A	A	5	A	55471,56536,57147	5	55471,56997,56536,57147	5,10,0	6.66666666666667	5,10,5
15041	67002	Social	2.7	20	10	5	A	A	A	5	A	55470,55355,55354,56907	3.75	55470,55355,55354,56907	5,0,10,0	3.75	5,0,10,0
15042	67009	Social	2.7	5	5	5	A	A	A	5	A	55378,58293,58138,58275	21.5	55378,58293,58138,58275	50,30,1,5	5.5	2,10,5,5
15042	67010	Social	2.7	5	NA	5	A	NA	A	5	A	57912,55452,55372,58171	2.5	57912,55452,55372,58171	0,10,0,0	3.33333333333333	0,10,0,NA
15038	67013	Social	2.7	0	0	0	A	A	A	5	A	57038,57031,57029,55626	3.75	57038,57031,57029,55626	5,10,0,0	7.5	5,20,0,5
15041	67019	Social	2.7	5	2	2	B	A	A	5	A	58195,56990	0	58195,56532,56990,58168	0,NA	0	0,NA
15040	67025	Social	2.7	10	10	7	A	A	A	5	A	58098,55592	17.5	58098,58053,56763,55592	10,25	5	5,5
15038	67026	Social	2.7	NA	2	5	NA	A	A	5	A	57027,55626,55573,55554	1.66666666666667	57027,55626,55573,55554	5,NA,0,0	3.25	5,5,3,0
15038	67027	Social	2.7	NA	5	4	NA	A	A	5	A	57026,55611,55563,55541	3.33333333333333	57026,55611,55563,55541	NA,5,0,5	3	2,0,0,10
15038	67029	Social	2.7	10	20	5	A	B	A	5	A	57013,58208,55491	0	57018,57013,58208,55491	NA,0,0	0	NA,0,0
15038	67031	Social	2.7	5	5	1	A	A	A	5	A	55596,57013,55510,55486	6.75	55596,57013,55510,55486	0,0,7,20	1.75	1,0,1,5
15039	67035	Social	2.7	20	5	1	A	A	A	5	A	57658,57652,57936	1.66666666666667	57658,57652,55422,57936	5,0,0	8.33333333333333	15,5,5
15038	67038	Social	2.7	0	5	0	A	A	A	5	A	55611,57013,55561,55530	18.75	55611,57013,55561,55530	70,0,0,5	3.33333333333333	10,0,NA,0
15041	67041	Social	2.7	25	5	10	A	A	A	5	A	55369,55610,57903	5	55369,55610,57903,58168	15,0,0	8.66666666666667	15,10,1
15037	67051	Social	2.7	5	5	3	A	A	A	5	A	57131,57120,58070,57075	10.5	57131,57120,58070,57075	10,5,2,25	4.25	5,5,7,0
15037	67055	Social	2.7	0	NA	NA	A	NA	NA	5	A	57142,56894,57085,57073	6.25	57142,56894,57085,57073	5,5,15,0	2.25	5,2,1,1
15037	67071	Social	2.7	0	0	0	A	A	A	5	A	57142,58065,57085,56758	8.75	57142,58065,57085,56758	5,0,0,30	1.5	2,1,0,3
15037	67073	Social	2.7	15	1	2	A	A	A	5	A	56905,56846,58070,57055	0.5	56905,56846,58070,57055	0,2,0,0	5	5,7,NA,3
15037	67075	Social	2.7	10	5	5	A	A	A	5	A	58114,58243,58035,57051	5	58114,58243,58035,57051	0,5,15,0	4	1,5,10,0
15040	67080	Social	2.7	10	25	5	A	A	A	5	A	55380,58185,57108,58033	20	55380,58185,57108,58033	0,0,70,10	1	0,0,2,2
15040	67081	Social	2.7	10	5	5	B	B	A	5	A	55425,57108,58264,56888	4	55425,57108,58264,56888	5,0,1,10	1.66666666666667	NA,0,0,5
15037	67085	Social	2.7	0	1	0	A	A	A	5	A	57114,57071,57055	0.333333333333333	57114,57071,56802,57055	0,1,0	0.5	0,1,NA
15040	67086	Social	2.7	20	10	5	C	A	A	5	A	58000,56888,57107,55585	3	58000,56888,57107,55585	5,0,5,2	5.33333333333333	NA,4,10,2
15037	67087	Social	2.7	5	5	5	A	A	A	5	A	56896,56894,57104,56758	13.3333333333333	56896,56894,57104,56758	5,5,NA,30	4.5	5,5,5,3
15040	67092	Social	2.7	0	0	0	A	A	A	5	A	57111,55783,55779,55594	8.75	57111,55783,55779,55594	30,0,5,0	12.75	50,0,1,0
15037	67094	Social	2.7	0	1	1	A	A	A	5	A	55798,56849,58243	2.5	55798,56849,56802,58243	0,5,NA	5.33333333333333	1,5,10
15040	67103	Social	2.7	0	0	0	C	B	A	5	A	58270,58033,55592	8.33333333333333	58270,58033,56763,55592	25,0,0	1.66666666666667	5,0,0
15037	67104	Social	2.7	NA	5	5	NA	A	A	5	A	57131,56849,58070,57087	4	57131,56849,58070,57087	5,2,5,NA	6.75	5,7,5,10
15039	67106	Social	2.7	10	15	15	A	A	A	5	A	58322,57672,56871,56835	24	58322,57672,56871,56835	15,1,80,0	7.5	5,5,20,0
15040	67107	Social	2.7	2	2	2	A	A	A	5	A	56937,57086,55594	18.3333333333333	56937,57086,58053,55594	20,30,5	21.6666666666667	10,50,5
15040	67108	Social	2.7	0	0	5	A	A	A	5	A	58271,56857,57081,57080	6.25	58271,56857,57081,57080	0,10,10,5	13	22,5,25,0
15040	67111	Social	2.7	0	0	0	A	A	A	5	A	58270,55431,55425,57092	0.25	58270,55431,55425,57092	0,0,1,0	0.25	1,0,0,0
15037	67114	Social	2.7	1	1	1	A	A	A	5	A	55798,57131,55708,57085	10	55798,57131,55708,57085	5,30,0,5	3.25	5,2,1,5
15037	67118	Social	2.7	15	7.5	6	B	B	B	5	A	55797,57131,56849,56791	2.66666666666667	55797,57131,56849,56791	5,3,0,NA	7	5,3,10,10
15037	67119	Social	2.7	15	10	10	A	A	A	5	A	57133,57127,58065,55708	8	57133,57127,58065,55708	30,0,2,0	1.75	2,0,5,0
15037	67120	Social	2.7	25	0	0	A	A	A	5	A	56841,58035,57051	2	56841,56802,58035,57051	5,1,0	2.33333333333333	5,2,0
15039	67122	Social	2.7	0	NA	NA	A	NA	NA	5	A	57456,57652,57638,55506	7.5	57456,57652,57638,55506	20,10,0,0	13.3333333333333	30,5,NA,5
15037	67126	Social	2.7	5	5	5	A	A	A	5	A	58114,57142,56924,57133	5	58114,57142,56924,57133	5,0,0,15	5.5	2,10,0,10
15037	67127	Social	2.7	2	5	5	A	A	A	5	A	58262,57119,56863,58070	23	58262,57119,56863,58070	15,2,75,0	4.75	10,7,2,0
15037	67131	Social	2.7	5	5	5	A	A	A	5	A	57118,57114,57104,57051	7	57118,57114,57104,57051	1,15,5,NA	4.625	1,7.5,5,5
15040	67132	Social	2.7	0	0	0	A	A	A	5	A	55419,55804,55779,56857	3	55419,55804,55779,56857	2,0,5,5	1.5	5,0,1,0
15037	67133	Social	2.7	0	0	0	A	A	A	5	A	55797,57126,57119,56784	5.75	55797,57126,57119,56784	15,5,3,0	4.5	10,5,3,0
15037	67142	Social	2.7	5	2	2	A	A	A	5	A	56899,57126,57071,57055	1.5	56899,57126,57071,57055	1,0,5,0	2.33333333333333	2,0,5,NA
15041	67147	Social	2.7	0	5	3	A	A	A	5	A	55454,56994,57903,56993	5	55454,56994,57903,56993	0,NA,15,0	6	10,4,10,0
15039	67441	Social	2.7	0	0	0	A	A	A	5	A	57655,57475,57451	16.6666666666667	57655,57475,57451,55422	15,10,25	9.66666666666667	5,0,24
15039	67451	Social	2.7	10	0	0	A	A	A	5	A	57441,57638	0	57441,58319,57638,58263	0,0	0	0,NA
15039	67455	Social	2.7	20	5	5	B	A	A	5	A	58313,57658,57651,58059	2.5	58313,57658,57651,58059	5,5,0,0	5.25	1,15,0,5
15039	67456	Social	2.7	20	30	20	A	A	A	5	A	58322,57122,58197	40	58322,57122,58197,58263	40,80,0	15	10,20,NA
15039	67475	Social	2.7	25	24	5	C	C	B	5	A	57668,57441,58197	21.6666666666667	57668,57441,58197,58263	25,40,0	7.91666666666667	13.75,10,0
15039	67638	Social	2.7	0	NA	NA	A	NA	NA	5	A	58313,57451,57122,56835	2.5	58313,57451,57122,56835	10,0,0,0	0	0,0,0,NA
15039	67649	Social	2.7	0	NA	NA	A	NA	NA	5	A	59700,58318,57655,56835	6.25	59700,58318,57655,56835	0,15,10,0	3.75	0,5,10,0
15039	67651	Social	2.7	0	5	5	A	A	A	5	A	59700,57455,58321,55376	10	59700,57455,58321,55376	20,NA,10,0	4.375	5,2.5,10,0
15039	67652	Social	2.7	0	5	5	B	B	B	5	A	57122,56654,55420,57035	6.5	57122,56654,55420,57035	1,5,20,0	2.16666666666667	1,0.5,5,NA
15039	67655	Social	2.7	15	5	0	A	A	A	5	A	58320,57649,57441,58059	1.25	58320,57649,57441,58059	0,5,0,0	0.333333333333333	0,1,NA,0
15039	67658	Social	2.7	5	15	5	A	A	A	5	A	57455,58321,57035	13.3333333333333	57455,57450,58321,57035	20,0,20	3.33333333333333	5,0,5
15039	67668	Social	2.7	25	13.75	13.5	A	A	A	5	A	58313,58329,57475,56660	13.75	58313,58329,57475,56660	25,0,30,0	13.5	24,0,30,0
15039	67672	Social	2.7	15	5	5	A	A	A	5	A	55501,55420,57106,55506	8.25	55501,55420,57106,55506	1,12,10,10	7.75	1,10,5,15
15042	67771	Social	2.7	5	5	5	A	A	A	5	A	55468,55441,56828,56935	9	55468,55441,56828,56935	25,1,0,10	5	NA,5,0,10
15042	67834	Social	2.7	3	2	2	A	A	A	5	A	56706,57938,55372,58286	2.5	56706,57938,55372,58286	10,0,0,0	5	10,10,0,0
15041	67903	Social	2.7	0	10	5	B	A	A	5	A	55381,57147,57041,58288	8.75	55381,57147,57041,58288	25,10,0,0	2.75	5,0,5,1
15042	67912	Social	2.7	0	0	0	A	A	A	5	A	57010,55547,55523,58295	2.75	57010,55547,55523,58295	1,5,0,5	1.66666666666667	1,4,0,NA
15039	67936	Social	2.7	0	5	5	A	A	A	5	A	59700,56848,55420,57035	10.25	59700,56848,55420,57035	10,1,10,20	4.75	3,1,10,5
15042	67938	Social	2.7	0	10	5	A	A	A	5	A	57834,55378,58207,58272	17	57834,55378,58207,58272	10,50,5,3	4.25	5,2,8,2
15038	67939	Social	2.7	15	10	6.5	A	A	A	5	A	55596,55578,55572,55563	10.6666666666667	55596,55578,55572,55563	NA,20,7,5	6.5	5,10,1,10
15042	67951	Social	2.7	15	15	NA	A	A	NA	5	A	55523,55452,58136,58132	15.25	55523,55452,58136,58132	0,0,10,51	5.625	0,0,7.5,15
15038	67975	Social	2.7	1	1	0	A	A	A	5	A	55550,55502,55488,55476	2.5	55550,55502,55488,55476	0,10,0,0	0.25	0,1,0,0
15040	68000	Social	2.7	5	10	18	A	A	A	5	A	58190,55416,57086,55594	15	58190,55416,57086,55594	20,30,0,10	17.5	10,50,0,10
15040	68033	Social	2.7	0	0	0	A	A	A	5	A	55380,56881,57103,57080	45	55380,56881,57103,57080	100,70,10,0	7	1,2,25,0
15037	68035	Social	2.7	0	0	0	A	A	A	5	A	56894,57120,57075	13.3333333333333	56894,57120,57075,56802	5,10,25	3.33333333333333	5,5,0
15039	68059	Social	2.7	5	1	0	A	B	A	5	A	57655,57455,58197	25	57655,58319,57455,58197	20,15,40	6.66666666666667	5,5,10
15037	68065	Social	2.7	0	0	0	A	A	A	5	A	56899,57119,57071,56791	4	56899,57119,57071,56791	1,0,15,0	5.5	2,0,10,10
15037	68070	Social	2.7	2	7	3	A	A	A	5	A	57127,57104,57073,57051	7.33333333333333	57127,57104,57073,57051	15,2,5,NA	4	1,5,5,5
15040	68084	Social	2.7	20	5	NA	A	B	B	5	A	58190,55528,58271,56937	4	58190,55528,58271,56937	0,10,5,1	9.5	22,10,5,1
15040	68098	Social	2.7	10	5	5	A	A	A	5	A	58190,57025,55783,55585	5	58190,57025,55783,55585	0,10,0,10	6	4,10,0,10
15037	68114	Social	2.7	15	10	10	A	A	A	5	A	56905,57126,56849,57075	5	56905,57126,56849,57075	0,10,5,NA	6.25	5,5,5,10
15042	68129	Social	2.7	5	5	5	A	A	A	5	A	55443,55441,58171,58138	8.66666666666667	55443,55441,58171,58138	25,NA,1,0	5	NA,NA,5,NA
15042	68132	Social	2.7	10	7.5	7.5	A	A	A	5	A	57951,55456,58171,58136	16.5	57951,55456,58171,58136	15,0,51,0	10	15,0,15,NA
15042	68136	Social	2.7	51	15	3	A	A	A	5	A	57951,55535,55448,58132	6.5	57951,55535,55448,58132	15,0,10,1	7.125	15,5,7.5,1
15042	68138	Social	2.7	1	5	3	A	A	A	5	A	55441,55456,57009,58129	8.75	55441,55456,57009,58129	25,0,5,5	3.33333333333333	NA,0,5,5
15042	68171	Social	2.7	0	NA	1	A	A	A	5	A	57010,58132,58129,58272	6.25	57010,58132,58129,58272	10,5,5,5	6.83333333333333	7.5,5,NA,8
15040	68185	Social	2.7	10	2	5	A	A	A	5	A	55618,55416,55528,57080	2.75	55618,55416,55528,57080	0,0,1,10	7	0,2,1,25
15040	68190	Social	2.7	10	10	1	A	A	A	5	A	58000,58098,56888,58084	10	58000,58098,56888,58084	10,5,20,5	6.66666666666667	5,NA,5,10
15041	68192	Social	2.7	0	0	0	A	A	A	5	A	55471,55470,55461,56661	2.5	55471,55470,55461,56661	5,5,0,0	1.5	1,5,0,0
15041	68195	Social	2.7	NA	NA	5	NA	NA	A	5	A	55471,55454,55434,57019	3.33333333333333	55471,55454,55434,57019	5,0,NA,5	2.75	5,0,4,2
15039	68197	Social	2.7	40	10	10	A	A	A	5	A	57456,57475,56687,58059	13.75	57456,57475,56687,58059	5,20,25,5	13.75	1,30,24,0
15042	68207	Social	2.7	10	5	5	A	A	A	5	A	57938,55372,55504,55597	5	57938,55372,55504,55597	10,10,0,0	6.25	4,10,1,10
15038	68208	Social	2.7	NA	NA	0	NA	NA	A	5	A	57029,55626,55588,55491	6.25	57029,55626,55588,55491	15,0,10,0	8.75	15,0,20,0
15041	68210	Social	2.7	0	1	5	A	A	A	5	A	55382,55355,56861,55610	1.25	55382,55355,56861,55610	0,0,0,5	2.75	0,0,1,10
15038	68215	Social	2.7	10	10	8	C	A	A	5	A	55588,55583,55559,55473	10	55588,55583,55559,55473	15,5,0,20	6.75	15,5,2,5
15038	68217	Social	2.7	0	5	1	A	A	A	5	A	56733,55559,55476	10	56733,55559,55512,55476	0,10,20	1.66666666666667	0,0,5
15037	68243	Social	2.7	0	1	1	A	A	A	5	A	56924,57094,57075,56784	2.5	56924,57094,57075,56784	10,0,0,0	4	5,10,0,1
15042	68254	Social	2.7	2	5	2	A	A	A	5	A	55468,55437,55404,55378	12.75	55468,55437,55404,55378	50,0,1,0	2	2,0,5,1
15037	68262	Social	2.7	75	2	10	C	A	A	5	A	56924,56905,57127,56791	0.5	56924,56905,57127,56791	0,0,2,0	7.5	5,10,5,10
15040	68264	Social	2.7	10	5	5	A	A	A	5	A	55618,55419,55804,57081	3	55618,55419,55804,57081	2,0,10,0	3	5,0,5,2
15040	68270	Social	2.7	0	0	0	A	A	A	5	A	57111,55416,55804,57103	0.5	57111,55416,55804,57103	2,0,0,0	1.25	5,0,0,0
15040	68271	Social	2.7	0	22	1.25	A	A	A	5	A	55459,57108,55783,58084	5	55459,57108,55783,58084	0,0,20,0	1.25	0,0,5,0
15042	68272	Social	2.7	5	8	3	A	A	A	5	A	57938,55441,55504,58171	8.75	57938,55441,55504,58171	10,25,0,0	7	4,NA,10,NA
15042	68275	Social	2.7	5	5	5	A	A	A	5	A	55566,55443,57009,58295	6.66666666666667	55566,55443,57009,58295	5,NA,10,5	6.33333333333333	4,NA,10,5
15041	68281	Social	2.7	0	0	NA	A	A	NA	5	A	55439,55381,56990	10	55439,55381,56990,57039	10,20,0	5	0,15,0
15042	68286	Social	2.7	0	0	0	A	A	A	5	A	55523,55448,57834,55403	0.75	55523,55448,57834,55403	0,0,0,3	1.75	5,0,0,2
15041	68288	Social	2.7	0	1	1	A	A	A	5	A	55382,55381,57903	3.33333333333333	55382,55381,57039,57903	10,0,0	3.33333333333333	0,0,10
15042	68293	Social	2.7	30	10	10	A	A	A	5	A	55566,55403,57009,56935	6.25	55566,55403,57009,56935	0,10,10,5	6.25	0,10,10,5
15042	68295	Social	2.7	5	4	4	A	A	A	5	A	57912,56828,55504,58275	3.75	57912,56828,55504,58275	10,0,0,5	2.25	4,0,0,5
15039	68313	Social	2.7	0	0	0	A	A	A	5	A	58318,57668,57455,57638	11.25	58318,57668,57455,57638	0,20,25,0	6.25	0,5,13.75,NA
15039	68318	Social	2.7	0	0	0	A	A	A	5	A	58313,57649,55376	0	58313,57649,57450,55376	0,NA,0	1.25	NA,2.5,0
15039	68320	Social	2.7	0	0	0	A	A	A	5	A	57655,58329,56660,56848	13.75	57655,58329,56660,56848	10,15,30,0	9.5	3,5,30,0
15039	68321	Social	2.7	0	0	0	A	A	A	5	A	57658,57651,55501	5.66666666666667	57658,57651,55422,55501	5,12,0	10	15,10,5
15039	68322	Social	2.7	80	20	20	A	A	A	5	A	57456,58329,56687,57106	16.25	57456,58329,56687,57106	20,5,30,10	18.75	30,0,30,15
15039	68329	Social	2.7	30	30	10	A	A	A	5	A	59700,58322,58320,57668	28.75	59700,58322,58320,57668	0,25,10,80	10.9375	0,13.75,10,20
15039	69700	Social	2.7	10	10	8	A	A	A	5	A	57649,58329,57651,57936	7.5	57649,58329,57651,57936	0,0,30,0	13.3333333333333	NA,5,30,5
15123	70002	Social	2.7	0	0	0	A	A	A	5	A	60861,60024,60004	3.66666666666667	60861,60024,60004,60791	1,5,5	5	5,5,5
15123	70004	Social	2.7	1	5	2	A	A	A	5	A	60037,60002,60751	6.66666666666667	60037,60002,60001,60751	0,20,0	1.66666666666667	0,0,5
15123	70006	Social	2.7	0	5	0	A	A	A	5	A	60610,60145,60716	6.66666666666667	60610,60361,60145,60716	10,0,10	2.33333333333333	2,0,5
15123	70015	Social	2.7	NA	13	12	NA	A	A	5	A	60016,60760,60631,60749	15.75	60016,60760,60631,60749	10,0,3,50	7.5	10,5,5,10
15123	70016	Social	2.7	10	10	10	B	B	A	5	A	60024,60015,60610,60126	6.66666666666667	60024,60015,60610,60126	NA,5,5,10	7	13,5,5,5
15123	70024	Social	2.7	5	5	5	A	A	A	5	A	60016,60002,60837	5	60016,60002,60361,60837	0,10,5	5	0,10,5
15123	70037	Social	2.7	20	0	0	A	A	A	5	A	60004,60760,60749,60730	1	60004,60760,60749,60730	1,0,0,3	7.5	5,15,5,5
15123	70039	Social	2.7	0	25	NA	A	A	NA	5	A	60851,60760,60778,60717	20.75	60851,60760,60778,60717	70,3,5,5	3.75	2,5,3,5
15123	70077	Social	2.7	0	5	0	A	A	A	5	A	60145,60716	5	60001,60145,60791,60716	10,0	1	2,0
15123	70126	Social	2.7	5	5	5	B	B	A	5	A	60016,60586,60843	20	60016,60586,60843,60791	10,25,25	6.66666666666667	10,5,5
15123	70145	Social	2.7	10	2	2	A	A	A	5	A	60006,60077,60811	0	60006,60275,60077,60811	0,0,0	3.33333333333333	5,5,0
15124	70441	Social	2.7	2	2	2	A	A	A	5	A	60640,60573,60550,60523	8.75	60640,60573,60550,60523	30,0,0,5	5	NA,NA,5,5
15124	70445	Social	2.7	20	0	0	A	A	A	5	A	60674,60634,60577,60546	2.5	60674,60634,60577,60546	5,0,5,0	3.25	5,0,8,0
15124	70456	Social	2.7	10	10	5	A	A	A	5	A	60640,60634,60546,60520	10.25	60640,60634,60546,60520	5,30,1,5	4.66666666666667	5,NA,1,8
15124	70482	Social	2.7	20	0	0	A	A	A	5	A	60704,60677,60642	11.6666666666667	60704,60677,60642,60457	15,10,10	13	9,15,15
15124	70507	Social	2.7	1	1	NA	A	A	NA	5	A	60670,60642	10	60670,60642,60622,60565	15,5	7	9,5
[truncated: 1,030 more rows]
