# Supplementary material for: Experimental evidence for structured information–sharing networks reducing medical errors
Source: Proc Natl Acad Sci U S A. 2023 Jul 24;120(31):e2108290120. doi: 10.1073/pnas.2108290120 (PMC10401006; doi:10.1073/pnas.2108290120)
Supplement: Supplementary file 3 — Dataset S02 (CSV) [file pnas.2108290120.sd02.csv]

subject_id	gender	primary	specialty	state	enumeration	bin_enumeration	proprietor	credential
1302	M	TRUE	StudentinanOrganizedHealthCareEducationTrainingProgram		4/10/2014	3	NO	NA
2127	M	TRUE	StudentinanOrganizedHealthCareEducationTrainingProgram		3/31/2015	4	NO	NA
18	F	FALSE	PsychiatryNeurologyNeurology	PA	10/21/2008	2	NO	M.D.
1137	M	TRUE	Chiropractor	AL	12/17/2013	3	YES	D.C.
98	M	FALSE	Surgery	FL	4/10/2006	1	NO	M.D.
2121	M	TRUE	Chiropractor	GA	8/19/2013	3	YES	D.C.
2050	M	TRUE	InternalMedicine	IA	7/12/2016	5	NO	DO
88	M	TRUE	PodiatristFootSurgery	FL	9/30/2005	1	YES	D.P.M.
273	M	TRUE	StudentinanOrganizedHealthCareEducationTrainingProgram	CO	5/23/2017	6	NO	MD
1473	M	FALSE	PsychologistClinical	AZ	11/4/2010	2	YES	PSY.D.
1437	M	FALSE	PsychologistClinical	AZ	11/4/2010	2	YES	PSY.D.
331	M	TRUE	DentistOrthodonticsandDentofacialOrthopedics	NY	4/24/2007	1	YES	DDS
1963	NA	TRUE	InternalMedicine	MA	NA	NA	NA	M.D
1784	M	FALSE	StudentinanOrganizedHealthCareEducationTrainingProgram		3/28/2009	2	NO	M.D.
1947	M	FALSE	Hospitalist	OH	8/10/2011	2	NO	M.D.
2107	M	TRUE	StudentinanOrganizedHealthCareEducationTrainingProgram		3/21/2013	2	NO	M.D.
2254	M	TRUE	Hospitalist	SD	4/8/2014	3	NO	MD
1007	M	FALSE	InternalMedicine	IN	3/21/2012	2	NO	D.O.
26	M	TRUE	StudentinanOrganizedHealthCareEducationTrainingProgram		4/14/2014	3	NO	M.D.
1459	M	TRUE	Urology	MI	6/9/2014	3	YES	MD
1843	M	TRUE	StudentinanOrganizedHealthCareEducationTrainingProgram		6/5/2015	4	NO	M.D.
2057	M	TRUE	StudentinanOrganizedHealthCareEducationTrainingProgram		3/26/2016	4	NO	D.O
2128	M	FALSE	StudentinanOrganizedHealthCareEducationTrainingProgram		11/19/2011	2	NO	NA
624	M	TRUE	PhysicianAssistant		9/24/2013	3	YES	PA-C
1531	M	TRUE	InternalMedicine	AZ	4/28/2016	5	NO	M.D.
1886	NA	TRUE	StudentinanOrganizedHealthCareEducationTrainingProgram		NA	NA	NA	NA
2007	M	TRUE	StudentinanOrganizedHealthCareEducationTrainingProgram		3/22/2016	4	YES	M.D.
1301	M	TRUE	StudentinanOrganizedHealthCareEducationTrainingProgram		4/6/2017	6	YES	NA
1650	M	TRUE	StudentinanOrganizedHealthCareEducationTrainingProgram		3/29/2017	6	YES	MD
812	M	TRUE	StudentinanOrganizedHealthCareEducationTrainingProgram		7/1/2017	6	NO	MD
981	F	TRUE	StudentinanOrganizedHealthCareEducationTrainingProgram		5/2/2016	5	NO	NA
1129	M	TRUE	StudentinanOrganizedHealthCareEducationTrainingProgram		4/3/2017	6	YES	NA
1285	F	TRUE	StudentinanOrganizedHealthCareEducationTrainingProgram		5/22/2017	6	NO	NA
1755	M	TRUE	StudentinanOrganizedHealthCareEducationTrainingProgram		3/22/2017	5	YES	NA
115	NA	TRUE	StudentinanOrganizedHealthCareEducationTrainingProgram		NA	NA	NA	M.D.
329	NA	TRUE	StudentinanOrganizedHealthCareEducationTrainingProgram		NA	NA	NA	MD
559	F	TRUE	StudentinanOrganizedHealthCareEducationTrainingProgram		5/4/2017	6	NO	NA
2146	NA	TRUE	StudentinanOrganizedHealthCareEducationTrainingProgram		NA	NA	NA	NA
1080	M	TRUE	StudentinanOrganizedHealthCareEducationTrainingProgram		5/11/2017	6	NO	NA
1274	M	TRUE	StudentinanOrganizedHealthCareEducationTrainingProgram		3/29/2017	6	NO	NA
1893	NA	TRUE	StudentinanOrganizedHealthCareEducationTrainingProgram		NA	NA	NA	NA
168	F	FALSE	StudentinanOrganizedHealthCareEducationTrainingProgram	PA	4/27/2011	2	NO	MD
374	F	TRUE	StudentinanOrganizedHealthCareEducationTrainingProgram		3/29/2017	6	YES	M.D.
682	F	TRUE	StudentinanOrganizedHealthCareEducationTrainingProgram		5/11/2017	6	YES	M.D.
1121	F	TRUE	StudentinanOrganizedHealthCareEducationTrainingProgram		5/12/2016	5	NO	NA
1227	F	TRUE	StudentinanOrganizedHealthCareEducationTrainingProgram		4/15/2017	6	YES	M.D.
880	F	TRUE	StudentinanOrganizedHealthCareEducationTrainingProgram		4/6/2017	6	NO	M.D.
1826	F	TRUE	NursePractitioner	PA	2/8/2016	4	NO	CRNP
835	F	TRUE	StudentinanOrganizedHealthCareEducationTrainingProgram		4/7/2015	4	YES	M.D.
2065	M	TRUE	InternalMedicine	PA	7/1/2017	6	NO	NA
2219	F	TRUE	NursePractitionerAdultHealth	PA	5/10/2011	2	NO	NA
1659	M	TRUE	StudentinanOrganizedHealthCareEducationTrainingProgram		3/26/2013	2	YES	NA
2026	M	TRUE	StudentinanOrganizedHealthCareEducationTrainingProgram		4/7/2016	5	NO	M.D.
2241	NA	TRUE	Urology	PA	NA	NA	NA	NA
470	F	TRUE	StudentinanOrganizedHealthCareEducationTrainingProgram		4/1/2015	4	YES	NA
796	M	TRUE	StudentinanOrganizedHealthCareEducationTrainingProgram		3/31/2017	6	NO	MB BCH BAO
2153	M	TRUE	StudentinanOrganizedHealthCareEducationTrainingProgram		4/10/2012	2	NO	M.D.
469	F	TRUE	StudentinanOrganizedHealthCareEducationTrainingProgram		4/27/2016	5	YES	NA
794	F	TRUE	PhysicianAssistant	PA	11/19/2012	2	NO	PA-C
1515	M	TRUE	InternalMedicine	PA	4/6/2016	5	NO	MD
2152	M	TRUE	StudentinanOrganizedHealthCareEducationTrainingProgram		5/4/2017	6	NO	MD
467	M	TRUE	StudentinanOrganizedHealthCareEducationTrainingProgram		6/16/2016	5	NO	NA
791	F	TRUE	Surgery	PA	5/23/2013	3	NO	MD
1369	F	TRUE	StudentinanOrganizedHealthCareEducationTrainingProgram		4/11/2017	6	NO	NA
1601	M	TRUE	InternalMedicine	PA	5/21/2012	2	NO	MD
1862	F	TRUE	InternalMedicine	MA	6/9/2014	3	NO	MD
629	F	FALSE	InternalMedicineHematologyOncology	NY	3/22/2007	1	NO	MD
966	NA	TRUE	InternalMedicine	PA	NA	NA	NA	MD
1099	F	TRUE	PhysicianAssistantMedical	PA	10/1/2009	2	NO	PA-C
1535	M	TRUE	StudentinanOrganizedHealthCareEducationTrainingProgram		4/1/2015	4	NO	MD
1890	M	TRUE	StudentinanOrganizedHealthCareEducationTrainingProgram		5/3/2016	5	NO	NA
591	M	TRUE	StudentinanOrganizedHealthCareEducationTrainingProgram		3/23/2016	4	NO	M.D.
1035	M	TRUE	StudentinanOrganizedHealthCareEducationTrainingProgram		4/4/2015	4	NO	NA
2155	M	FALSE	Pediatrics	PA	5/13/2016	5	NO	M.D.
630	F	TRUE	InternalMedicinePulmonaryDisease	PA	6/10/2012	2	NO	M.D.
968	F	TRUE	StudentinanOrganizedHealthCareEducationTrainingProgram		6/10/2014	3	NO	MD
1100	F	TRUE	PhysicianAssistantMedical		6/5/2016	5	NO	PA-C
1273	M	TRUE	StudentinanOrganizedHealthCareEducationTrainingProgram		4/1/2015	4	YES	NA
1629	F	TRUE	NursePractitionerAdultHealth	PA	2/14/2007	1	NO	CRNP
1425	M	TRUE	StudentinanOrganizedHealthCareEducationTrainingProgram		4/12/2017	6	YES	NA
1374	F	TRUE	StudentinanOrganizedHealthCareEducationTrainingProgram		5/1/2017	6	NO	D.O.
158	M	TRUE	FamilyMedicine	NM	6/27/2017	6	NO	MD
319	F	TRUE	StudentinanOrganizedHealthCareEducationTrainingProgram		3/31/2015	4	NO	NA
675	M	TRUE	InternalMedicine	MS	3/20/2016	4	NO	MD
81	M	TRUE	StudentinanOrganizedHealthCareEducationTrainingProgram		3/25/2015	3	YES	NA
299	M	FALSE	StudentinanOrganizedHealthCareEducationTrainingProgram		6/27/2011	2	NO	M.D.
672	M	TRUE	InternalMedicine	CA	2/6/2007	1	NO	MD
1983	F	TRUE	InternalMedicine	NJ	8/4/2010	2	NO	M.D.
1163	M	TRUE	InternalMedicine	AL	11/19/2014	3	NO	NA
1648	M	TRUE	InternalMedicine	CA	3/28/2013	2	YES	M.D.
1906	M	TRUE	InternalMedicine	OK	4/11/2006	1	YES	MD
2079	M	TRUE	FamilyMedicine	MO	7/8/2010	2	NO	M.D
865	M	TRUE	AllergyImmunology	DE	12/13/2012	2	YES	NA
1538	F	FALSE	IndependentMedicalExaminer	IL	6/7/2007	2	NO	M.D.
1894	NA	TRUE	StudentinanOrganizedHealthCareEducationTrainingProgram		NA	NA	NA	NA
2158	M	TRUE	InternalMedicine	OR	3/23/2012	2	NO	M.D.
172	M	FALSE	Hospitalist	CO	10/26/2010	2	NO	MD
1365	M	TRUE	StudentinanOrganizedHealthCareEducationTrainingProgram		4/1/2015	4	NO	NA
1989	M	TRUE	StudentinanOrganizedHealthCareEducationTrainingProgram		5/10/2016	5	NO	M.D.
28	F	TRUE	PhysicianAssistantMedical	PA	3/11/2013	2	NO	PA-C
257	F	TRUE	StudentinanOrganizedHealthCareEducationTrainingProgram		5/3/2013	3	YES	M.D.
655	M	TRUE	NeuromusculoskeletalMedicineOMM	TX	7/21/2009	2	YES	D.O.
1108	M	TRUE	StudentinanOrganizedHealthCareEducationTrainingProgram		3/25/2015	3	NO	NA
1186	M	TRUE	InternalMedicine	IN	6/16/2006	1	NO	MD
893	M	TRUE	StudentinanOrganizedHealthCareEducationTrainingProgram		5/11/2016	5	NO	DPM
995	NA	TRUE	StudentinanOrganizedHealthCareEducationTrainingProgram		NA	NA	NA	NA
1140	NA	TRUE	StudentinanOrganizedHealthCareEducationTrainingProgram		NA	NA	NA	NA
1263	NA	TRUE	StudentinanOrganizedHealthCareEducationTrainingProgram		NA	NA	NA	NA
1625	M	TRUE	InternalMedicineGastroenterology	KY	4/3/2013	2	NO	M.D.
869	M	TRUE	StudentinanOrganizedHealthCareEducationTrainingProgram		4/2/2015	4	NO	MD
1281	M	TRUE	StudentinanOrganizedHealthCareEducationTrainingProgram		4/7/2015	4	YES	M.D.
1754	M	TRUE	InternalMedicine	VA	3/4/2008	2	YES	M.D.
813	F	FALSE	InternalMedicine	MT	6/13/2012	2	NO	M.D.
1663	F	TRUE	StudentinanOrganizedHealthCareEducationTrainingProgram		4/6/2015	4	NO	M.D.
1933	NA	TRUE	InternalMedicinePulmonaryDisease	SC	NA	NA	NA	M.D.
573	M	TRUE	StudentinanOrganizedHealthCareEducationTrainingProgram		4/23/2016	5	NO	NA
1367	M	TRUE	StudentinanOrganizedHealthCareEducationTrainingProgram		4/7/2015	4	NO	NA
1718	F	TRUE	PsychiatryNeurologyPsychiatry	PA	6/20/2013	3	YES	D.O.
654	NA	FALSE	RegisteredNurseCriticalCareMedicine	PA	NA	NA	NA	MS
908	M	FALSE	Pediatrics	MI	1/12/2008	2	NO	MD
1321	M	FALSE	InternalMedicine	PA	10/14/2010	2	NO	MD
1568	M	TRUE	StudentinanOrganizedHealthCareEducationTrainingProgram	PA	6/16/2014	3	NO	D.O.
894	M	TRUE	StudentinanOrganizedHealthCareEducationTrainingProgram		3/23/2016	4	YES	M.D.
996	M	TRUE	PharmacistPharmacistClinicianPhCClinicalPharmacySpecialist	LA	1/22/2011	2	YES	RPH
1141	M	TRUE	StudentinanOrganizedHealthCareEducationTrainingProgram		3/31/2014	3	NO	D.O.
1528	M	TRUE	Anesthesiology	CO	3/10/2006	1	NO	M.D.
2167	M	TRUE	Urology	NC	8/25/2009	2	YES	M.D.
20	NA	TRUE	StudentinanOrganizedHealthCareEducationTrainingProgram		NA	NA	NA	NA
252	M	TRUE	EmergencyMedicine	NY	6/29/2013	3	YES	D.O.
503	M	FALSE	StudentinanOrganizedHealthCareEducationTrainingProgram		5/24/2016	5	YES	MD
727	NA	TRUE	SocialWorkerClinical	FL	NA	NA	NA	PHD
1183	M	TRUE	EmergencyMedicine	PA	6/20/2016	5	YES	M.D.
173	F	TRUE	StudentinanOrganizedHealthCareEducationTrainingProgram		4/4/2017	6	NO	D.O.
568	M	TRUE	StudentinanOrganizedHealthCareEducationTrainingProgram		5/2/2016	5	NO	DPM
67	M	TRUE	InternalMedicine	MN	3/27/2014	3	NO	NA
284	M	TRUE	StudentinanOrganizedHealthCareEducationTrainingProgram		3/19/2013	2	YES	BSC
528	F	TRUE	StudentinanOrganizedHealthCareEducationTrainingProgram		3/29/2017	6	NO	NA
752	F	TRUE	AllergyImmunology	KY	7/8/2009	2	NO	M.D.
1204	M	TRUE	PsychiatryNeurologyNeurology	MI	5/28/2010	2	NO	D.O.
860	M	TRUE	PhysicianAssistant	NY	2/26/2013	2	YES	RPA-C
1968	M	TRUE	Specialist	WV	6/9/2006	1	NO	M.D.
515	NA	TRUE	StudentinanOrganizedHealthCareEducationTrainingProgram		NA	NA	NA	NA
1698	M	FALSE	Pediatrics	PA	5/10/2017	6	NO	NA
2203	F	TRUE	StudentinanOrganizedHealthCareEducationTrainingProgram		4/6/2017	6	NO	NA
1546	F	TRUE	StudentinanOrganizedHealthCareEducationTrainingProgram		3/23/2017	5	NO	NA
1899	M	TRUE	InternalMedicine	IA	5/21/2012	2	NO	MD
2160	M	TRUE	StudentinanOrganizedHealthCareEducationTrainingProgram		4/14/2016	5	NO	M.D.
113	M	TRUE	EmergencyMedicine	PA	5/23/2013	3	NO	M.D.
1118	M	FALSE	FamilyMedicineAdultMedicine	CT	3/17/2006	1	NO	DO
580	NA	TRUE	NursePractitioner	OH	NA	NA	NA	RN
1233	M	TRUE	StudentinanOrganizedHealthCareEducationTrainingProgram		4/6/2016	5	YES	MD
1598	F	TRUE	InternalMedicine	PA	8/7/2015	4	NO	MD
1164	F	TRUE	EmergencyMedicine	PA	6/9/2006	1	NO	MD
1819	F	TRUE	StudentinanOrganizedHealthCareEducationTrainingProgram		5/5/2015	4	NO	NA
2080	F	TRUE	StudentinanOrganizedHealthCareEducationTrainingProgram		4/9/2015	4	NO	MD
1834	NA	TRUE	InternalMedicineEndocrinology	PA	NA	NA	NA	NA
2105	M	TRUE	StudentinanOrganizedHealthCareEducationTrainingProgram		4/13/2017	6	NO	M.D.
192	M	FALSE	InternalMedicine	WI	7/18/2007	2	NO	MD
388	F	FALSE	CounselorMentalHealth		4/9/2014	3	YES	NA
1460	M	TRUE	StudentinanOrganizedHealthCareEducationTrainingProgram	GA	3/24/2017	5	NO	NA
2058	F	TRUE	StudentinanOrganizedHealthCareEducationTrainingProgram		6/2/2015	4	NO	M.D.
2206	M	TRUE	StudentinanOrganizedHealthCareEducationTrainingProgram		3/10/2017	5	YES	DO
2126	M	TRUE	StudentinanOrganizedHealthCareEducationTrainingProgram		4/1/2017	6	NO	M.D.
1156	M	TRUE	StudentinanOrganizedHealthCareEducationTrainingProgram	HI	6/27/2017	6	NO	DO
399	M	TRUE	FamilyMedicine	CA	4/8/2011	2	YES	D.O
584	NA	FALSE	Surgery	MA	NA	NA	NA	NA
289	M	TRUE	Surgery	NY	11/7/2006	1	NO	NA
534	F	TRUE	EmergencyMedicine	IA	3/31/2016	4	NO	M.D.
1582	NA	TRUE	InternalMedicine	PA	NA	NA	NA	NA
1687	M	TRUE	StudentinanOrganizedHealthCareEducationTrainingProgram		5/4/2017	6	NO	M.D.
1951	M	TRUE	PhysicalMedicineRehabilitation	MA	5/26/2016	5	NO	MD
2109	NA	TRUE	StudentinanOrganizedHealthCareEducationTrainingProgram		9/18/2009	2	NA	DDS
402	M	TRUE	Chiropractor	MN	5/1/2014	3	NO	D.C.
801	NA	TRUE	NurseAnesthetist	CT	NA	NA	NA	NA
932	M	FALSE	PediatricsPediatricHematologyOncology	SC	7/3/2013	3	NO	M.D.
1803	M	TRUE	StudentinanOrganizedHealthCareEducationTrainingProgram		4/20/2016	5	NO	M.D.
1023	M	TRUE	InternalMedicine	MI	7/3/2017	6	NO	NA
1999	M	TRUE	StudentinanOrganizedHealthCareEducationTrainingProgram		3/30/2015	4	NO	MD
1668	M	TRUE	StudentinanOrganizedHealthCareEducationTrainingProgram	FL	6/12/2017	6	NO	MD
2029	M	TRUE	StudentinanOrganizedHealthCareEducationTrainingProgram		6/27/2013	3	NO	M.D.
2245	M	FALSE	EmergencyMedicine	OH	7/11/2007	2	NO	D.O.
1504	M	FALSE	Surgery	PA	8/6/2010	2	YES	MD
826	M	TRUE	PsychiatryNeurologyNeurologywithSpecialQualificationsinChildNeurology	MO	7/8/2008	2	NO	MD
912	M	TRUE	StudentinanOrganizedHealthCareEducationTrainingProgram		6/6/2016	5	YES	D.O.
1499	M	TRUE	Pediatrics	MA	6/7/2006	1	NO	M.D.
1984	M	TRUE	EmergencyMedicine	MI	2/20/2008	2	NO	M.D.
2122	NA	TRUE	NursePractitionerAcuteCare	PA	NA	NA	NA	MSN
1011	M	TRUE	StudentinanOrganizedHealthCareEducationTrainingProgram		3/29/2017	6	NO	M.D.
1136	F	TRUE	InternalMedicine	MA	5/31/2017	6	NO	MD
1720	M	TRUE	FamilyMedicine	NC	7/5/2011	2	NO	DO
1861	M	TRUE	EmergencyMedicine	OH	3/22/2013	2	YES	D.O.
2125	NA	FALSE	DurableMedicalEquipmentMedicalSupplies		9/23/2013	3	NA	NA
371	NA	TRUE	SocialWorkerClinical	GA	NA	NA	NA	NA
1505	F	TRUE	NursePractitioner	PA	3/27/2009	2	NO	CRNP
1856	F	TRUE	FamilyMedicine	CO	8/7/2006	1	NO	MD
2216	F	TRUE	LegalMedicine	PA	3/23/2006	1	NO	M.D.
134	F	FALSE	FamilyMedicine	CA	8/6/2007	2	NO	M.D.
248	M	TRUE	Chiropractor	FL	6/9/2010	2	NO	D.C.
502	M	TRUE	StudentinanOrganizedHealthCareEducationTrainingProgram		5/9/2016	5	YES	NA
725	M	TRUE	StudentinanOrganizedHealthCareEducationTrainingProgram	FL	8/24/2015	4	NO	D.O.
1181	F	TRUE	SocialWorkerClinical	NJ	10/15/2013	3	NO	LCSW
1320	NA	TRUE	SpecialistTechnologistAthleticTrainer	TN	NA	NA	NA	MS
1797	M	TRUE	InternalMedicine	MO	6/20/2017	6	NO	MD
2055	F	TRUE	FamilyMedicine	IL	2/28/2006	1	NO	M.D.
635	M	TRUE	InternalMedicine	IA	7/1/2015	4	NO	DO
1691	F	TRUE	PhysicianAssistant	NY	6/12/2006	1	NO	P.A.
1955	F	TRUE	NursePractitionerCriticalCareMedicine	KS	10/5/2015	4	NO	APRN
2112	M	TRUE	EmergencyMedicine	FL	7/13/2015	4	NO	DO
2260	F	TRUE	PathologyAnatomicPathologyClinicalPathology	UT	5/28/2013	3	NO	M.D.
1673	F	TRUE	StudentinanOrganizedHealthCareEducationTrainingProgram	NC	6/8/2016	5	NO	DO
2037	M	FALSE	PsychiatryNeurologyPsychiatry	MD	7/14/2009	2	NO	MD
42	M	TRUE	FamilyMedicine	PA	6/25/2009	2	NO	MD
1110	M	TRUE	RadiologyRadiationOncology	MO	6/23/2010	2	NO	M.D.
1191	M	TRUE	PhysicianAssistantSurgical	FL	9/30/2016	5	NO	PA-C
1701	NA	FALSE	StudentinanOrganizedHealthCareEducationTrainingProgram		NA	NA	NA	MD
1692	M	TRUE	EmergencyMedicine	PA	4/21/2016	5	YES	M.D.
1956	F	TRUE	StudentinanOrganizedHealthCareEducationTrainingProgram		3/24/2016	4	YES	NA
2195	M	TRUE	StudentinanOrganizedHealthCareEducationTrainingProgram		2/24/2015	3	NO	D.O.
1789	M	TRUE	StudentinanOrganizedHealthCareEducationTrainingProgram		4/6/2017	6	NO	M.D
1959	F	TRUE	NursePractitionerPrimaryCare	PA	5/21/2014	3	NO	NP
985	M	TRUE	StudentinanOrganizedHealthCareEducationTrainingProgram		4/15/2015	4	NO	M.D.
1544	M	TRUE	InternalMedicine	MA	4/23/2014	3	NO	MD
637	M	TRUE	InternalMedicine	MA	6/23/2014	3	NO	M.D
1044	M	TRUE	InternalMedicine	MA	6/23/2015	4	NO	M.D.
1277	F	FALSE	EmergencyMedicineEmergencyMedicalServices	IA	6/6/2016	5	NO	D.O.
1752	F	TRUE	StudentinanOrganizedHealthCareEducationTrainingProgram		5/18/2016	5	NO	M.D
1895	M	TRUE	InternalMedicine	IL	6/9/2015	4	NO	M.D.
1960	M	TRUE	StudentinanOrganizedHealthCareEducationTrainingProgram		6/24/2015	4	YES	MD
408	M	TRUE	StudentinanOrganizedHealthCareEducationTrainingProgram	PA	6/30/2016	5	NO	DPM
2200	NA	TRUE	SpecialistTechnologistAthleticTrainer	CT	NA	NA	NA	ATC
14	M	TRUE	FamilyMedicine	PA	6/10/2013	3	NO	MD
2253	F	TRUE	StudentinanOrganizedHealthCareEducationTrainingProgram		3/28/2017	5	NO	NA
156	M	FALSE	Surgery	FL	6/6/2009	2	NO	M.D.
314	M	TRUE	StudentinanOrganizedHealthCareEducationTrainingProgram		4/9/2017	6	YES	M.D
1056	M	TRUE	StudentinanOrganizedHealthCareEducationTrainingProgram		3/30/2017	6	NO	NA
32	M	TRUE	InternalMedicine	MA	5/9/2008	2	YES	M.D.
509	NA	TRUE	StudentinanOrganizedHealthCareEducationTrainingProgram		NA	NA	NA	NA
411	M	TRUE	InternalMedicine	PA	3/30/2016	4	YES	NA
147	M	TRUE	StudentinanOrganizedHealthCareEducationTrainingProgram		4/10/2014	3	NO	NA
1053	F	TRUE	PsychiatryNeurologyPsychiatry	CA	6/24/2015	4	YES	MD
1205	M	TRUE	StudentinanOrganizedHealthCareEducationTrainingProgram		3/23/2017	5	NO	M.D.
1313	NA	TRUE	ChiropractorNeurology	MI	NA	NA	NA	NA
1518	NA	TRUE	StudentinanOrganizedHealthCareEducationTrainingProgram		NA	NA	NA	NA
1866	M	FALSE	Pediatrics	PA	5/10/2017	6	NO	NA
1555	NA	TRUE	GeneralAcuteCareHospital	MA	NA	NA	NA	NA
1907	M	TRUE	StudentinanOrganizedHealthCareEducationTrainingProgram		4/19/2016	5	NO	M.D.
607	NA	TRUE	StudentinanOrganizedHealthCareEducationTrainingProgram		NA	NA	NA	M.D.
1526	F	TRUE	StudentinanOrganizedHealthCareEducationTrainingProgram		4/14/2016	5	NO	NA
2157	F	TRUE	StudentinanOrganizedHealthCareEducationTrainingProgram	PA	6/29/2015	4	NO	M.D.
1565	F	FALSE	NursePractitioner	WA	6/5/2012	2	NO	ARNP
2012	M	TRUE	StudentinanOrganizedHealthCareEducationTrainingProgram		3/31/2015	4	NO	NA
608	F	TRUE	InternalMedicine	PA	8/6/2013	3	NO	P.A
1391	M	TRUE	StudentinanOrganizedHealthCareEducationTrainingProgram		4/19/2016	5	NO	M.D.
1735	F	FALSE	PsychiatryNeurologyNeurology	PA	10/21/2008	2	NO	M.D.
1245	M	FALSE	Surgery	FL	4/10/2006	1	NO	M.D.
199	F	TRUE	PhysicianAssistant	FL	6/21/2013	3	NO	PA
121	M	TRUE	Chiropractor	UT	1/7/2009	2	NO	D.C.
455	F	TRUE	InternalMedicine	SC	3/24/2017	5	YES	NA
2147	M	TRUE	StudentinanOrganizedHealthCareEducationTrainingProgram		3/31/2015	4	NO	NA
431	M	TRUE	InternalMedicine	PA	4/4/2013	2	NO	MD
822	F	TRUE	NursePractitionerAcuteCare	PA	4/24/2014	3	NO	CRNP
2134	F	FALSE	Chiropractor	CA	9/14/2015	4	NO	D.C.
2193	NA	TRUE	Chiropractor	UT	NA	NA	NA	D.C
1807	F	TRUE	NursePractitionerAdultHealth	TX	2/26/2015	3	NO	NA
337	M	TRUE	StudentinanOrganizedHealthCareEducationTrainingProgram		11/25/2014	3	YES	M.D
577	M	TRUE	PlasticSurgery	CA	8/12/2015	4	NO	M.D.
790	F	TRUE	Surgery	PA	6/4/2012	2	NO	MD
1236	M	TRUE	StudentinanOrganizedHealthCareEducationTrainingProgram		4/29/2016	5	NO	NA
1600	F	TRUE	StudentinanOrganizedHealthCareEducationTrainingProgram		3/27/2015	4	NO	NA
468	M	TRUE	StudentinanOrganizedHealthCareEducationTrainingProgram		4/27/2016	5	NO	M.D.
793	NA	FALSE	Chiropractor	NJ	NA	NA	NA	M.D.
114	M	TRUE	Chiropractor	TX	10/10/2012	2	NO	D.C.
328	M	TRUE	StudentinanOrganizedHealthCareEducationTrainingProgram		6/19/2016	5	NO	M.D
558	M	TRUE	StudentinanOrganizedHealthCareEducationTrainingProgram		9/10/2017	6	NO	MD
773	NA	NA	NA	NA	NA	NA	NA	NA
636	M	FALSE	InternalMedicine	KS	11/21/2007	2	NO	MD
1406	M	TRUE	StudentinanOrganizedHealthCareEducationTrainingProgram		12/31/2017	6	NO	NA
1634	M	TRUE	StudentinanOrganizedHealthCareEducationTrainingProgram		3/31/2016	4	NO	NA
2003	M	FALSE	Pediatrics	TX	6/7/2011	2	NO	M.D.
1420	F	TRUE	StudentinanOrganizedHealthCareEducationTrainingProgram		4/12/2016	5	NO	M.D
1653	M	TRUE	StudentinanOrganizedHealthCareEducationTrainingProgram		3/27/2017	5	NO	D.O
590	F	TRUE	Chiropractor	MN	10/13/2006	1	NO	D.C.
943	F	TRUE	SpecialistTechnologistAthleticTrainer		7/11/2014	3	NO	ATC
1382	M	TRUE	StudentinanOrganizedHealthCareEducationTrainingProgram		3/20/2017	5	NO	M.D.
1732	F	TRUE	NursePractitionerFamily	NJ	8/24/2017	6	NO	APN
1291	M	TRUE	GeneralPractice	VT	2/18/2013	2	NO	N.D.
1641	M	TRUE	StudentinanOrganizedHealthCareEducationTrainingProgram		3/25/2017	5	NO	M.D.
149	M	TRUE	StudentinanOrganizedHealthCareEducationTrainingProgram		3/29/2017	6	NO	NA
296	M	TRUE	PhysicianAssistantMedical	NC	7/28/2005	1	NO	PA-C
539	F	TRUE	RegisteredNurse	TX	4/30/2017	6	NO	RN
756	F	TRUE	Pharmacist	AK	6/17/2015	4	NO	PHARMD
1209	F	TRUE	PhysicianAssistant	FL	11/7/2013	3	NO	PA-C
840	NA	FALSE	RegisteredNurse	NY	NA	NA	NA	RN
942	F	TRUE	StudentinanOrganizedHealthCareEducationTrainingProgram		5/1/2017	6	YES	M.D.
1137	M	TRUE	StudentinanOrganizedHealthCareEducationTrainingProgram		4/1/2016	4	NO	M.D.
1253	M	TRUE	StudentinanOrganizedHealthCareEducationTrainingProgram		3/8/2016	4	YES	NA
1730	NA	TRUE	StudentinanOrganizedHealthCareEducationTrainingProgram		NA	NA	NA	M.D.
98	M	TRUE	PhysicianAssistantMedical	MT	11/24/2010	2	NO	PA-C
317	F	TRUE	PsychiatryNeurologyPsychiatry	MI	6/24/2014	3	NO	MD
1351	F	TRUE	NursePractitionerGerontology	CO	3/13/2017	5	NO	AGNP
1794	F	TRUE	StudentinanOrganizedHealthCareEducationTrainingProgram		4/30/2015	4	NO	M.D.
2121	M	TRUE	FamilyMedicine	NY	8/9/2005	1	NO	MD
639	M	TRUE	StudentinanOrganizedHealthCareEducationTrainingProgram		5/12/2014	3	YES	M.D.
1045	M	TRUE	EmergencyMedicine	IA	5/24/2016	5	NO	D.O.
2050	M	TRUE	StudentinanOrganizedHealthCareEducationTrainingProgram		12/12/2013	3	YES	NA
2267	M	TRUE	StudentinanOrganizedHealthCareEducationTrainingProgram		4/20/2015	4	NO	NA
1829	M	FALSE	Surgery	MI	5/3/2013	3	NO	MD
2175	NA	TRUE	Dietitian		NA	NA	NA	NA
151	NA	FALSE	SpecialistTechnologistAthleticTrainer	KS	NA	NA	NA	OTR\/L
301	NA	TRUE	GeneralAcuteCareHospitalRural	PA	7/3/2008	2	NA	CRNP
542	M	TRUE	StudentinanOrganizedHealthCareEducationTrainingProgram		5/15/2017	6	NO	MD
757	M	TRUE	StudentinanOrganizedHealthCareEducationTrainingProgram	PA	6/30/2016	5	NO	DPM
1212	F	TRUE	StudentinanOrganizedHealthCareEducationTrainingProgram		6/13/2017	6	NO	MD
40	M	FALSE	InternalMedicine	NY	1/4/2014	3	YES	M.D.
659	M	TRUE	StudentinanOrganizedHealthCareEducationTrainingProgram		3/31/2015	4	NO	NA
1109	NA	TRUE	StudentinanOrganizedHealthCareEducationTrainingProgram		NA	NA	NA	NA
1466	M	TRUE	InternalMedicine	AZ	6/7/2006	1	NO	MD
175	M	TRUE	StudentinanOrganizedHealthCareEducationTrainingProgram		4/27/2017	6	NO	NA
745	M	TRUE	StudentinanOrganizedHealthCareEducationTrainingProgram		4/17/2015	4	NO	NA
1198	M	TRUE	StudentinanOrganizedHealthCareEducationTrainingProgram		4/11/2016	5	YES	MD
35	M	TRUE	PsychiatryNeurologyNeurology	NY	3/22/2012	2	NO	NA
262	M	TRUE	Surgery	PA	6/3/2014	3	NO	M.D.
510	M	TRUE	Chiropractor	TX	4/7/2017	6	NO	NA
1462	F	TRUE	StudentinanOrganizedHealthCareEducationTrainingProgram		4/7/2017	6	NO	M.D.
412	M	TRUE	StudentinanOrganizedHealthCareEducationTrainingProgram	CA	4/3/2016	4	NO	NA
806	F	TRUE	Pediatrics	PA	6/19/2015	4	NO	M.D.
1381	M	TRUE	StudentinanOrganizedHealthCareEducationTrainingProgram		3/26/2016	4	NO	M.D.
144	M	TRUE	Chiropractor	MI	8/22/2014	3	NO	D.C.
432	M	TRUE	StudentinanOrganizedHealthCareEducationTrainingProgram	PA	4/23/2014	3	NO	M.D.
743	M	TRUE	StudentinanOrganizedHealthCareEducationTrainingProgram		4/19/2017	6	YES	NA
1196	M	TRUE	StudentinanOrganizedHealthCareEducationTrainingProgram		4/13/2017	6	NO	M.D.
1576	M	TRUE	StudentinanOrganizedHealthCareEducationTrainingProgram		4/24/2016	5	NO	M.D.
474	F	TRUE	NursePractitioner	PA	2/12/2011	2	NO	CRNP
1012	M	TRUE	SurgeryPlasticandReconstructiveSurgery	PA	5/13/2014	3	YES	NA
88	M	TRUE	StudentinanOrganizedHealthCareEducationTrainingProgram		2/5/2014	3	NO	NA
309	M	TRUE	InternalMedicine	IA	6/22/2016	5	NO	DO
546	F	TRUE	StudentinanOrganizedHealthCareEducationTrainingProgram		7/25/2017	6	YES	MD
1348	F	FALSE	StudentinanOrganizedHealthCareEducationTrainingProgram		3/31/2016	4	YES	NA
50	F	TRUE	StudentinanOrganizedHealthCareEducationTrainingProgram		4/4/2017	6	NO	NA
273	M	TRUE	StudentinanOrganizedHealthCareEducationTrainingProgram	FL	3/27/2016	4	NO	M.D.
517	M	TRUE	FamilyMedicine	OK	7/12/2005	1	NO	DO
1473	F	TRUE	StudentinanOrganizedHealthCareEducationTrainingProgram	MI	6/2/2014	3	YES	D.O.
2207	NA	TRUE	StudentinanOrganizedHealthCareEducationTrainingProgram	PA	NA	NA	NA	NA
1437	F	TRUE	InternalMedicine	AZ	4/20/2015	4	NO	M.D.
495	F	TRUE	InternalMedicine	AZ	4/28/2016	5	NO	M.D.
880	F	TRUE	FamilyMedicine	SC	6/19/2016	5	YES	M.D.
1102	M	TRUE	StudentinanOrganizedHealthCareEducationTrainingProgram		4/11/2016	5	NO	D.O
789	M	TRUE	StudentinanOrganizedHealthCareEducationTrainingProgram		1/29/2013	2	NO	NA
1165	M	TRUE	StudentinanOrganizedHealthCareEducationTrainingProgram	MI	6/28/2016	5	NO	MD
497	M	TRUE	StudentinanOrganizedHealthCareEducationTrainingProgram	NY	3/31/2016	4	NO	M.D.
882	M	TRUE	PsychiatryNeurologyPsychiatry	GA	6/28/2015	4	NO	M.D.
1000	F	TRUE	PsychiatryNeurologyPsychiatry	MD	6/6/2012	2	NO	MD
89	M	TRUE	StudentinanOrganizedHealthCareEducationTrainingProgram		4/8/2012	2	NO	M.D.
276	F	TRUE	InternalMedicine	MN	5/26/2015	4	NO	M.D.
716	M	TRUE	StudentinanOrganizedHealthCareEducationTrainingProgram		4/13/2015	4	YES	NA
97	M	TRUE	StudentinanOrganizedHealthCareEducationTrainingProgram		4/18/2017	6	YES	M.D.
621	F	TRUE	Pediatrics	MI	5/23/2012	2	NO	M.D.
743	M	TRUE	InternalMedicine	MA	2/8/2006	1	NO	M.D.
918	F	TRUE	InternalMedicine	PA	5/10/2016	5	NO	M.D.
82	M	TRUE	StudentinanOrganizedHealthCareEducationTrainingProgram		6/13/2016	5	YES	M.D.
525	M	TRUE	StudentinanOrganizedHealthCareEducationTrainingProgram	PA	6/28/2015	4	YES	MD
220	M	TRUE	StudentinanOrganizedHealthCareEducationTrainingProgram		2/25/2013	2	NO	M.D.
278	F	TRUE	Pediatrics	OK	10/23/2008	2	NO	MD
717	M	TRUE	EmergencyMedicine	PA	3/30/2015	4	NO	M.D.
868	M	TRUE	StudentinanOrganizedHealthCareEducationTrainingProgram		4/11/2015	4	NO	M.D.
396	M	TRUE	RadiologyDiagnosticRadiology	PA	6/9/2014	3	NO	M.D.
233	M	TRUE	RadiologyDiagnosticRadiology	PA	7/18/2014	3	YES	M.D.
816	M	TRUE	StudentinanOrganizedHealthCareEducationTrainingProgram		4/7/2014	3	NO	NA
1143	M	TRUE	StudentinanOrganizedHealthCareEducationTrainingProgram		6/3/2014	3	NO	M.D.
937	M	TRUE	StudentinanOrganizedHealthCareEducationTrainingProgram		4/7/2015	4	NO	NA
683	NA	TRUE	StudentinanOrganizedHealthCareEducationTrainingProgram		NA	NA	NA	NA
1076	M	TRUE	StudentinanOrganizedHealthCareEducationTrainingProgram		5/30/2017	6	NO	MD
13	F	TRUE	StudentinanOrganizedHealthCareEducationTrainingProgram		5/11/2017	6	NO	M.D.
659	F	TRUE	InternalMedicine	PA	7/25/2015	4	YES	M.D.
1066	M	TRUE	StudentinanOrganizedHealthCareEducationTrainingProgram	PA	3/22/2016	4	YES	NA
308	M	TRUE	InternalMedicine	MA	6/15/2014	3	NO	M.D.
566	F	TRUE	InternalMedicine	PA	6/28/2017	6	NO	NA
1007	M	FALSE	Pediatrics	CO	1/26/2007	1	NO	MD
212	M	TRUE	StudentinanOrganizedHealthCareEducationTrainingProgram		5/8/2014	3	YES	M.D.
480	M	TRUE	Anesthesiology	CO	3/10/2006	1	NO	M.D.
274	M	TRUE	StudentinanOrganizedHealthCareEducationTrainingProgram		6/7/2017	6	YES	MD
714	M	TRUE	StudentinanOrganizedHealthCareEducationTrainingProgram		3/23/2016	4	YES	D.O.
242	F	TRUE	LegalMedicine	PA	3/23/2006	1	NO	M.D.
175	F	TRUE	StudentinanOrganizedHealthCareEducationTrainingProgram		3/23/2017	5	YES	M.D.
960	M	TRUE	PsychiatryNeurologyNeurology	KS	3/25/2015	3	NO	M.D.
153	F	TRUE	StudentinanOrganizedHealthCareEducationTrainingProgram		4/6/2017	6	NO	M.D.
578	M	TRUE	PathologyAnatomicPathologyClinicalPathology	PA	3/28/2011	2	NO	M.D.
44	M	TRUE	StudentinanOrganizedHealthCareEducationTrainingProgram		6/17/2015	4	YES	DO
670	M	TRUE	StudentinanOrganizedHealthCareEducationTrainingProgram	HI	6/27/2017	6	NO	DO
840	M	FALSE	InternalMedicine	AZ	12/29/2014	3	YES	D.O.
131	F	TRUE	StudentinanOrganizedHealthCareEducationTrainingProgram	CO	4/5/2017	6	NO	M.D.
382	F	TRUE	InternalMedicine	MO	6/15/2016	5	NO	M.D.
1019	M	TRUE	Pediatrics	MO	6/29/2013	3	NO	M.D.
79	M	TRUE	StudentinanOrganizedHealthCareEducationTrainingProgram		3/20/2017	5	NO	M.D.
523	NA	FALSE	EmergencyMedicine	PA	NA	NA	NA	D.O.
139	M	TRUE	StudentinanOrganizedHealthCareEducationTrainingProgram	NY	4/25/2011	2	NO	M.D.
735	F	TRUE	FamilyMedicine	OH	3/31/2014	3	NO	M.D.
170	NA	TRUE	StudentinanOrganizedHealthCareEducationTrainingProgram		NA	NA	NA	NA
504	F	TRUE	StudentinanOrganizedHealthCareEducationTrainingProgram		3/30/2017	6	NO	MD
885	F	TRUE	StudentinanOrganizedHealthCareEducationTrainingProgram		5/12/2014	3	YES	M.D.
747	M	TRUE	StudentinanOrganizedHealthCareEducationTrainingProgram		6/18/2013	3	NO	M.D.
1140	F	TRUE	StudentinanOrganizedHealthCareEducationTrainingProgram	NM	4/5/2017	6	NO	M.D.
304	F	TRUE	PsychiatryNeurologyPsychiatry	OK	7/3/2014	3	YES	M.D.
1038	F	TRUE	PsychiatryNeurologyPsychiatry	FL	4/13/2009	2	NO	DO
371	M	TRUE	Dermatology	FL	7/7/2009	2	NO	M.D.
1086	M	FALSE	InternalMedicine	OH	5/5/2016	5	NO	M.D.
115	F	FALSE	PsychiatryNeurologyPsychiatry	MI	6/30/2012	2	NO	M.D.
544	F	TRUE	StudentinanOrganizedHealthCareEducationTrainingProgram		4/7/2015	4	NO	M.D.
1119	F	TRUE	StudentinanOrganizedHealthCareEducationTrainingProgram		4/29/2016	5	NO	M.D.
365	M	TRUE	InternalMedicine	MS	5/20/2015	4	NO	M.D.
763	F	TRUE	StudentinanOrganizedHealthCareEducationTrainingProgram	CT	4/1/2016	4	NO	MD
491	M	TRUE	InternalMedicine	IA	6/22/2017	6	NO	DO
118	F	TRUE	InternalMedicine	PA	6/12/2015	4	YES	D.O.
739	M	TRUE	FamilyMedicine	WI	3/26/2012	2	NO	M.D.
1026	M	TRUE	StudentinanOrganizedHealthCareEducationTrainingProgram		5/2/2016	5	NO	M.D
1043	M	FALSE	StudentinanOrganizedHealthCareEducationTrainingProgram		12/12/2013	3	YES	MD
447	NA	TRUE	StudentinanOrganizedHealthCareEducationTrainingProgram		NA	NA	NA	NA
951	M	TRUE	StudentinanOrganizedHealthCareEducationTrainingProgram		4/19/2012	2	NO	M.D.
70	NA	TRUE	StudentinanOrganizedHealthCareEducationTrainingProgram		NA	NA	NA	M.D.
1014	M	TRUE	StudentinanOrganizedHealthCareEducationTrainingProgram		4/26/2015	4	YES	M.D.
454	M	TRUE	FamilyMedicine	MO	6/26/2013	3	NO	MD
959	F	TRUE	StudentinanOrganizedHealthCareEducationTrainingProgram	TN	5/26/2015	4	YES	M.D
1137	F	TRUE	StudentinanOrganizedHealthCareEducationTrainingProgram		4/29/2015	4	NO	M.D.
268	NA	TRUE	StudentinanOrganizedHealthCareEducationTrainingProgram		NA	NA	NA	NA
706	F	TRUE	InternalMedicine	TX	5/11/2017	6	NO	MD
863	M	TRUE	StudentinanOrganizedHealthCareEducationTrainingProgram		6/19/2014	3	NO	MD
269	M	TRUE	StudentinanOrganizedHealthCareEducationTrainingProgram		3/29/2018	6	NO	MD
223	NA	TRUE	StudentinanOrganizedHealthCareEducationTrainingProgram		NA	NA	NA	NA
236	F	TRUE	StudentinanOrganizedHealthCareEducationTrainingProgram		5/15/2017	6	NO	MD
636	M	TRUE	PathologyAnatomicPathologyClinicalPathology	PA	3/28/2011	2	NO	M.D.
1144	F	TRUE	StudentinanOrganizedHealthCareEducationTrainingProgram		4/26/2016	5	NO	MD
1008	F	TRUE	InternalMedicine	IL	6/28/2014	3	NO	MD
352	M	TRUE	StudentinanOrganizedHealthCareEducationTrainingProgram		6/15/2011	2	YES	D.O.
664	F	TRUE	StudentinanOrganizedHealthCareEducationTrainingProgram		4/2/2018	6	YES	MD
929	NA	TRUE	StudentinanOrganizedHealthCareEducationTrainingProgram		NA	NA	NA	NA
1095	M	TRUE	StudentinanOrganizedHealthCareEducationTrainingProgram	MD	4/8/2016	5	NO	MD
112	M	TRUE	InternalMedicine	IA	5/22/2014	3	NO	M.D.
540	F	FALSE	InternalMedicine	IA	5/27/2014	3	NO	D.O.
265	F	TRUE	StudentinanOrganizedHealthCareEducationTrainingProgram		5/7/2015	4	NO	D.O.
702	M	TRUE	InternalMedicine	TX	5/23/2017	6	NO	MD
59	F	TRUE	PsychiatryNeurologyNeurology	AZ	5/2/2016	5	YES	M.D.
581	NA	TRUE	InternalMedicine	AZ	NA	NA	NA	NA
904	M	FALSE	InternalMedicine	PA	5/31/2013	3	NO	M.D.
9	M	TRUE	EmergencyMedicine	FL	7/13/2015	4	NO	DO
954	F	TRUE	StudentinanOrganizedHealthCareEducationTrainingProgram		4/9/2017	6	NO	MD
122	M	TRUE	StudentinanOrganizedHealthCareEducationTrainingProgram		4/18/2018	6	NO	DO
952	M	TRUE	StudentinanOrganizedHealthCareEducationTrainingProgram	PA	6/2/2016	5	YES	D.O.
827	F	TRUE	Pediatrics	OK	10/23/2008	2	NO	MD
